# Supplementary material for: A comparison of different machine-learning techniques for the selection of a panel of metabolites allowing early detection of brain tumors
Source: Sci Rep. 2023 Jul 8;13:11044. doi: 10.1038/s41598-023-38243-1 (PMC10329700; doi:10.1038/s41598-023-38243-1)
Supplement: Supplementary file 1 — Supplementary Table S1. [file 41598_2023_38243_MOESM1_ESM.xlsx]

## Sheet: Sheet1
Table S1. Result from Pathway Analysis.
Pathway name	Total	Expected	Hits	Raw p	-log10(p)	Holm adjust	FDR	Impact
Aminoacyl-tRNA biosynthesis	48	0.53	7	2.69e-07	6.57	2.26e-05	2.26e-05	0
Arginine biosynthesis	14	0.15	3	0.000371	3.43	0.0308	0.0156	0.3
Alanine, aspartate and glutamate metabolism	28	0.31	2	0.0362	1.44	1	0.742	0.22
Phenylalanine, tyrosine and tryptophan biosynthesis	4	0.04	1	0.0432	1.36	1	0.742	0.5
Linoleic acid metabolism	5	0.05	1	0.0537	1.27	1	0.742	0
Glycerophospholipid metabolism	36	0.39	2	0.0573	1.24	1	0.742	0.11
Arginine and proline metabolism	38	0.42	2	0.0632	1.2	1	0.742	0.12
Tryptophan metabolism	41	0.45	2	0.0723	1.14	1	0.742	0.24
Taurine and hypotaurine metabolism	8	0.09	1	0.0846	1.07	1	0.742	0.43
Primary bile acid biosynthesis	46	0.5	2	0.0884	1.05	1	0.742	0.02
Phenylalanine metabolism	10	0.11	1	0.105	0.98	1	0.8	0.36
alpha-Linolenic acid metabolism	13	0.14	1	0.134	0.873	1	0.938	0
Nicotinate and nicotinamide metabolism	15	0.16	1	0.153	0.815	1	0.975	0
Histidine metabolism	16	0.18	1	0.162	0.789	1	0.975	0
Pantothenate and CoA biosynthesis	19	0.21	1	0.19	0.721	1	1	0
beta-Alanine metabolism	21	0.23	1	0.208	0.682	1	1	0
Sphingolipid metabolism	21	0.23	1	0.208	0.682	1	1	0
Glutathione metabolism	28	0.31	1	0.268	0.572	1	1	0.09
Porphyrin and chlorophyll metabolism	30	0.33	1	0.284	0.547	1	1	0
Glyoxylate and dicarboxylate metabolism	32	0.35	1	0.3	0.523	1	1	0.11
Cysteine and methionine metabolism	33	0.36	1	0.308	0.512	1	1	0.1
Glycine, serine and threonine metabolism	33	0.36	1	0.308	0.512	1	1	0.25
Arachidonic acid metabolism	36	0.39	1	0.331	0.48	1	1	0
