# Supplementary material for: A comparison of different machine-learning techniques for the selection of a panel of metabolites allowing early detection of brain tumors
Source: Sci Rep. 2023 Jul 8;13:11044. doi: 10.1038/s41598-023-38243-1 (PMC10329700; doi:10.1038/s41598-023-38243-1)
Supplement: Supplementary file 2 — Supplementary Table S2. [file 41598_2023_38243_MOESM2_ESM.xlsx]

## Sheet: Sheet1
Sample Name	Sample type	Carnitine	Acetylcarnitine	Propionylcarnitine	Butyrylcarnitine	Valerylcarnitine	Decanoylcarnitine	Tetradecenoylcarnitine	Hexadecanoylcarnitine	Octadecanoylcarnitine	Octadecenoylcarnitine	Octadecadienylcarnitine	Alanine	Arginine	Asparagine	Aspartate	Citrulline	Glutamine	Glutamate	Glycine	Histidine	Isoleucine	Leucine	Lysine	Methionine	Ornithine	Phenylalanine	Proline	Serine	Threonine	Tryptophan	Tyrosine	Valine	Asymmetric dimethylarginine	alpha-Aminoadipic acid	Creatinine	Kynurenine	Methionine sulfoxide	Putrescine	Sarcosine	Symmetric dimethylarginine	Serotonin	trans-4-Hydroxyproline	Taurine	lysoPC a C14:0	lysoPC a C16:0	lysoPC a C16:1	lysoPC a C17:0	lysoPC a C18:0
1	Glioma grade 1	40.1	5.92	0.306	0.151	0.084	0.364	0.171	0.152	0.08	0.191	0.068	422	32.7	55.2	9.62	36.5	796	39.9	366	96.8	88.7	191	274	30.9	152	72.1	174	142	115	75.1	71.5	297	0.607	0.946	86	2.89	0.47	0.215	2.65	0.674	0.018	25.6	47.7	3.37	99.6	3.09	1.03	28.4
2	Glioma grade 1	24.8	6.31	0.138	0.136	0.095	0.1045	0.167	0.155	0.053	0.16	0.052	400	89.3	42.9	5.4	26.9	693	56.5	192	89.2	83.9	165	258	30.1	70.6	68.8	148	114	131	55.8	72.8	248	0.575	0.594	50.3	1.81	0.449	0.096	2.18	0.508	0.018	6.37	43.9	3.67	69.3	1.45	0.731	21.1
3	Glioma grade 1	23.1	3.64	0.158	0.161	0.182	0.1045	0.095	0.099	0.017	0.12	0.046	307	75.6	45.6	4.73	40	641	26.6	201	82.8	63.4	138	247	23.8	119	67.8	104	136	110	45.2	52.2	196	0.764	0.092	74.7	1.23	0.72	0.129	2.3	0.72	0.018	10.2	44	5.76	83.3	3.01	1.34	21.3
4	Glioma grade 2	43.6	4.17	0.592	0.548	0.272	0.086	0.079	0.111	0.042	0.122	0.052	714	93.7	59.3	5.54	23.8	841	33.3	264	104	166	296	346	49.3	124	101	277	144	159	75.8	77.3	453	0.531	1.49	74.2	1.65	0.435	0.131	2.78	0.444	0.056	25.5	53.4	4.22	79	2.14	1.06	25.2
5	Glioma grade 2	26.8	4.09	0.306	0.309	0.562	0.086	0.055	0.039	0.0145	0.058	0.028	420	71.8	52.7	6.51	18.2	714	27.1	241	83.8	87.1	158	232	28.7	82.4	66.5	173	96.1	151	76	86.5	230	0.498	0.557	72.9	1.51	0.525	0.187	2.11	0.439	0.019	6.66	17.5	4.07	69.2	4.28	1.18	15.6
6	Glioma grade 2	34.4	3.88	0.268	0.23	0.056	0.275	0.113	0.144	0.044	0.124	0.041	472	39.9	47.4	6.93	21.9	643	48.8	202	92.2	69.9	167	325	27.7	138	74.3	118	105	96.8	63.3	66.4	252	0.457	0.571	40.5	1.09	0.482	0.135	2.09	0.359	0.019	4.88	39	12.4	140	7.38	1.8	28.8
7	Glioma grade 2	36.4	4.37	0.646	0.34	0.167	0.225	0.105	0.16	0.054	0.142	0.052	590	118	51.9	5.53	26.8	870	41	253	110	109	217	351	41	101	85.5	275	121	114	77.1	80.1	263	0.715	1.91	74.1	1.95	1.09	0.115	2.73	0.572	0.018	7.96	34.9	5.06	93.3	2.2	1.21	34.1
8	Glioma grade 2	29	7.99	0.294	0.208	0.056	0.237	0.15	0.18	0.064	0.181	0.055	480	75	30.8	6.08	22.1	690	39.4	546	93.5	93.1	192	245	22.8	87.1	62.6	210	179	87.3	61.7	75	293	0.5	0.82	60.7	2.36	0.187	0.099	1.85	0.547	0.019	11.4	30.3	4.25	102	2.82	1.26	28.1
9	Glioma grade 2	36.8	8.77	0.403	0.157	0.181	0.233	0.455	0.166	0.056	0.221	0.09	402	84.7	46.9	9.25	30.3	584	67.5	275	96	95.5	196	265	33.5	99.9	87.6	326	134	131	59.8	88.4	255	0.566	1.64	85.1	2.07	0.962	0.135	3.49	0.586	0.018	19.2	59.2	6.5	115	3.4	1.6	47.7
10	Glioma grade 2	26.5	5.88	0.208	0.132	0.191	0.204	0.123	0.123	0.036	0.171	0.046	536	64.2	41.5	8.05	20	777	25.9	678	84.4	107	194	284	26.9	64.2	65.3	238	181	111	54.8	65.2	279	0.526	0.964	64.3	1.25	0.462	0.041	2.75	0.669	0.019	15.7	41.3	2.92	50.3	1.71	0.56	12.3
11	Glioma grade 2	31.8	8.41	0.304	0.204	0.173	0.205	0.128	0.139	0.042	0.16	0.03	302	73.9	35.2	8.91	31	650	64.2	208	91.4	78.6	179	250	16.5	87.4	54.6	222	107	99.9	59.7	65.8	291	0.518	1.14	81.4	2.21	0.0005	0.085	1.69	0.607	0.129	6.54	49.1	5.21	93.4	4.42	1.43	26.7
12	Glioma grade 2	31.9	5.13	0.52	0.294	0.258	0.086	0.104	0.121	0.038	0.085	0.031	619	73.7	40.4	9.28	36.2	630	47.3	188	96.5	111	197	344	23.3	128	85	218	78	90.3	67.4	74.1	331	0.407	1.62	72.5	1.98	0.675	0.209	3.57	0.531	0.019	8.46	35	8.97	107	3.94	1.38	22
13	Glioma grade 2	34.2	4.67	0.376	0.261	0.136	0.1045	0.127	0.106	0.017	0.092	0.041	507	64.3	51.1	3.67	24.7	603	22.3	179	83.8	95.2	184	269	40.3	95.8	91.4	117	98.3	99.8	54.7	82.8	247	0.446	1.09	63.2	2.57	1.15	0.145	2.57	0.511	0.018	11.5	26.7	3.81	49.7	1.5	0.685	10.5
14	Glioma grade 2	56.8	7.08	0.404	0.147	0.167	0.221	0.116	0.189	0.06	0.212	0.1	408	62.2	43.9	6.55	24.7	636	41.8	391	94.1	85.1	195	255	26	96.5	71.2	170	116	118	62	68.5	269	0.412	0.881	101	2.68	0.139	0.101	2.21	0.574	0.019	11.7	40.3	6.92	108	2.82	1.1	33
15	Glioma grade 2	29.2	4.49	0.271	0.12	0.174	0.336	0.095	0.143	0.058	0.156	0.05	287	67.9	54.1	6.4	27.3	693	17.2	322	93.5	69.6	134	219	22.6	68.3	62.7	159	135	123	62.1	53.6	212	0.353	0.977	65.8	1.61	0.228	0.085	1.81	0.588	0.019	8.45	36.5	2.29	67.9	1.51	0.964	19.3
16	Glioma grade 2	36.4	4.85	0.371	0.173	0.147	0.343	0.301	0.161	0.061	0.233	0.087	630	132	57.8	29.7	32.3	1135	72.7	317	146	137	270	315	36.4	112	103	373	138	131	98.6	101	363	0.535	0.945	83.1	2.18	0.426	0.275	0.958	0.726	0.595	5.82	243	6.5	134	3.82	2.03	46
17	Glioma grade 2	14.8	12.2	0.156	0.097	0.056	0.271	0.239	0.259	0.197	0.257	0.06	221	44.6	34.2	5.54	20.6	747	13.2	254	74.7	106	204	213	16.7	73.6	53.1	114	108	71.3	34.8	56.1	272	0.414	1.19	48.4	0.996	0.0005	0.116	1.65	0.564	0.019	5.57	57	1.96	43.6	0.985	0.793	11
18	Glioma grade 2	36.8	9.34	0.334	0.314	0.172	0.592	0.185	0.198	0.046	0.219	0.058	492	52.5	48.7	8.53	21.5	655	57.2	180	92.5	153	285	308	36.1	96.1	95.4	191	90.1	120	79.3	106	370	0.418	1.5	97.1	3.12	0.423	0.142	2.07	0.574	0.019	6.85	39.1	3.5	54.5	1.84	0.509	13.6
19	Glioma grade 3	27.9	2.96	0.305	0.149	0.174	0.169	0.132	0.161	0.05	0.161	0.065	527	76.2	58.7	7.75	20.7	769	54.7	351	98.7	68.9	179	337	49.4	156	84.7	257	182	183	93.9	118	249	0.481	1.18	79.7	1.71	0.445	0.108	3.87	0.358	0.04	13.1	30	3.15	95.8	2.04	1.18	24.2
20	Glioma grade 3	42.7	8.98	0.35	0.415	0.172	0.568	0.205	0.145	0.053	0.263	0.093	353	43.6	41.1	7.24	34.4	905	25.8	366	84.3	83.7	164	240	24.2	109	74.8	281	125	117	39.3	67.7	269	0.529	0.942	77.3	1.82	0.471	0.083	2.62	0.923	0.019	20.7	58.5	2.75	76.6	2.04	0.865	19.4
21	Glioma grade 3	11.4	2.45	0.082	0.0495	0.056	0.205	0.121	0.267	0.055	0.181	0.045	300	87.2	45.2	14	32.7	836	33.7	685	102	82.3	145	157	26.5	105	47	216	275	201	35.1	47.9	176	0.529	0.419	48.5	0.59	0.41	0.163	3.94	0.433	0.019	16.6	39.5	3.34	63.2	1.59	1.15	24.9
22	Glioma grade 3	12.9	10.9	0.137	0.151	0.056	0.471	0.214	0.209	0.067	0.308	0.081	259	49.3	39.8	7.42	26.6	626	18.3	445	68	102	152	199	23.8	98.3	51.4	136	164	106	43.7	61.4	199	0.361	0.691	61	1.06	0.215	0.112	1.93	0.408	0.019	6.25	36.9	2.09	68.1	1.3	1.02	17.9
23	Glioma grade 3	43.6	4.05	0.434	0.362	0.169	0.086	0.082	0.144	0.042	0.113	0.04	377	47.2	41.9	4.65	25.2	608	45.6	274	87.8	87.8	188	286	31.6	136	83.2	214	135	103	69.1	67.2	279	0.466	0.828	51.6	0.949	0.489	0.079	2.67	0.348	0.019	11	37	6.82	93.7	2.54	1.19	18.1
24	Glioma grade 3	67.1	13.1	1.13	1.53	0.268	0.654	0.196	0.182	0.056	0.212	0.061	703	45.6	63	6.73	19.7	796	43.6	259	97.7	119	216	364	44.7	150	105	156	118	117	62.8	77.4	325	0.603	1.89	69.6	1.36	0.343	0.166	2.63	0.793	0.019	5.43	49.6	6.98	106	3.33	1.46	19.4
25	Glioma grade 3	32.4	2.37	0.207	0.177	0.156	0.086	0.121	0.124	0.044	0.127	0.075	461	100	55	5.86	39.1	860	23.3	349	116	80.8	179	316	32	147	85.3	163	151	117	74.6	68.9	240	0.503	0.719	42.9	1.43	0.173	0.177	2.52	0.497	0.019	4.49	29.9	8.54	120	3.45	2.1	35.8
26	Glioma grade 3	38.4	7.23	0.911	0.971	0.467	0.274	0.149	0.126	0.057	0.093	0.035	1031	113	69.5	8.3	28.5	720	34.5	234	110	183	328	505	59.3	132	116	552	128	162	60.4	114	500	0.514	3.7	69.8	1.11	0.563	0.122	6.15	0.511	0.019	10.5	28.1	5.62	68.3	3.05	0.991	14.7
27	Glioma grade 3	40	6.33	0.287	0.191	0.131	0.1045	0.111	0.16	0.055	0.198	0.068	346	89.6	56.8	2.89	31.5	696	17	271	71.8	85	162	269	32.6	86.7	72.2	134	156	168	49.2	53.7	216	0.598	0.889	76.7	1.01	0.708	0.182	1.77	0.754	0.018	21	31.1	3.32	74	2.1	1.37	18
28	Glioma grade 3	29.3	3.05	0.318	0.186	0.178	0.728	0.155	0.133	0.054	0.159	0.057	288	61.8	43.6	7.26	37.5	977	38.5	259	102	78.7	170	278	25.2	129	58.4	173	128	124	55.8	65.6	226	0.566	0.626	78	1.58	0.832	0.07	2.39	0.562	0.018	9.1	43.3	3.52	76.5	2.24	1.96	34.2
29	Glioma grade 4	35.2	5.23	0.316	0.214	0.19	0.086	0.128	0.097	0.0145	0.086	0.04	306	88.3	60.2	5.01	24.4	631	18.7	211	81.6	79	165	281	35.5	64.7	82.7	128	125	134	50.1	72.8	216	0.556	0.797	65.3	1.56	0.397	0.171	2.04	0.484	0.081	5.81	38.9	3.67	50.8	1.77	0.824	10.9
30	Glioma grade 4	36.4	3.93	0.428	0.309	0.056	0.086	0.152	0.039	0.0145	0.079	0.037	585	61.9	48.8	6.67	24.1	689	59.5	210	76	118	230	298	24.1	122	76.7	212	84.7	105	55.2	70.7	364	0.544	1.33	43.7	0.905	0.382	0.041	2.72	0.415	0.019	10.9	34.4	7.56	92.4	2.77	1.35	20.4
31	Glioma grade 4	34	4.6	0.333	0.141	0.056	0.086	0.072	0.12	0.0145	0.121	0.05	583	75.1	40.2	6.72	21.7	536	37	113	70	94	179	247	19.5	42.9	71.6	159	55.5	74.1	48.3	49.9	267	0.489	1.09	65.1	1.43	0.0005	0.162	1.38	0.534	0.019	5.99	36.9	4.38	55.5	2.15	0.703	10.6
32	Glioma grade 4	18.6	2.33	0.248	0.191	0.19	0.1045	0.053	0.099	0.017	0.072	0.037	878	136	87.5	6.43	22.8	983	36.3	316	105	121	222	351	52.9	107	101	268	157	209	48	87.8	285	0.791	0.483	71.1	1.03	0.671	0.164	3.91	0.549	0.018	8.88	50.9	3.32	66.3	2.79	0.725	17.2
33	Glioma grade 4	34.2	2.7	0.306	0.275	0.104	0.1045	0.105	0.081	0.017	0.059	0.02	356	89.2	56.5	12.5	23.3	784	49.2	246	101	94	198	302	38	99.2	85.3	148	123	148	81.1	83.5	260	0.622	0.722	78.9	2.14	0.462	0.169	2.34	0.479	0.018	6.92	29.1	5.63	79.1	4.17	1.04	16.2
34	Glioma grade 4	31.2	4.78	0.449	0.334	0.195	0.206	0.126	0.12	0.041	0.112	0.035	597	65.8	52.9	5.5	17.6	706	39.7	183	83.5	95.8	199	241	36.2	97.4	83.5	161	125	123	68.3	75.6	290	0.448	1.24	64.6	0.828	0.255	0.104	3.05	0.388	0.044	3.74	29.4	5.57	98.3	2.51	1.38	27.8
35	Glioma grade 4	43.4	7.95	0.357	0.148	0.214	0.222	0.105	0.17	0.043	0.287	0.072	444	70.1	50.2	7.57	29.5	883	41.4	206	93.8	114	216	327	28.8	113	82.8	226	135	124	69.3	92.7	348	0.488	1.21	82.3	1.89	0.218	0.109	1.75	0.676	0.019	6.47	29.3	2.5	52.4	1.67	0.755	11.8
36	Glioma grade 4	73.6	8.83	0.904	0.475	0.268	0.167	0.111	0.142	0.056	0.147	0.058	689	67.8	63.1	11.3	28	664	70.7	173	99.5	122	241	338	51.6	166	118	217	117	126	99.3	122	387	0.481	2.33	61.7	1.52	0.37	0.122	3.49	0.496	0.019	4.54	42.1	9.63	116	3.35	1.19	24.5
37	Glioma grade 4	67	10.9	0.695	0.34	0.148	0.745	0.253	0.183	0.056	0.215	0.066	452	83.1	50.4	2.79	20.8	652	28.7	282	84.1	104	194	284	43.1	75.9	98.9	111	110	105	71.7	78.4	268	0.588	1.44	81.7	1.49	0.851	0.127	2.61	0.751	0.018	6.49	49.4	4.89	86.7	4.16	1.28	19
38	Glioma grade 4	41.3	4.35	0.323	0.128	0.146	0.086	0.162	0.093	0.0145	0.1	0.023	604	73.9	63.3	3.5	20.9	781	39.1	209	97.6	107	219	309	49.6	98.1	104	152	125	131	64.4	93.9	305	0.431	1.01	50.8	0.737	0.439	0.123	2.85	0.344	0.019	5.61	46.5	6.9	97.8	3.78	1.08	20
39	Glioma grade 4	64.5	13.6	1.07	0.687	0.379	0.186	0.126	0.147	0.044	0.146	0.046	445	118	64.7	9.39	53	839	44	269	106	110	224	375	31.8	136	88.5	170	114	128	63.7	68.3	347	0.538	1.34	80.4	3.09	0.454	0.195	2.45	0.79	0.019	8.65	38.9	3.9	83.1	2.35	1.4	14
40	Glioma grade 4	59.8	9.73	0.589	0.651	0.277	0.223	0.162	0.147	0.043	0.158	0.069	503	70.7	70.6	2.9	18.6	717	28.4	362	95.8	120	232	331	55	105	111	174	189	154	72.9	110	341	0.682	1.86	76.3	1.03	1.15	0.083	2.18	0.637	0.018	3.77	28.1	3.25	63.3	2.98	1.12	13.3
41	Glioma grade 4	42.5	3.93	0.325	0.306	0.168	0.086	0.106	0.105	0.038	0.075	0.047	409	88.7	48.3	5.53	27.5	729	30.4	173	79	75.5	158	278	23.7	112	100	252	89.7	89.6	66.5	68.6	275	0.475	0.934	39.3	1.42	0.908	0.151	2.08	0.319	0.019	9.09	36.9	6.57	95.5	3.11	1.34	27
42	Glioma grade 4	77.3	5.5	0.708	0.422	0.308	0.1045	0.196	0.147	0.042	0.146	0.054	704	165	90.3	4.06	21.2	982	39.4	304	118	137	276	523	74.9	149	127	257	207	210	88.6	121	395	0.832	2.65	62.9	1.45	1.38	0.122	2.93	0.42	0.018	5.35	33.1	3.44	76.8	2.34	1.07	11.6
43	Glioma grade 4	25.4	10.9	0.385	0.542	0.184	0.345	0.149	0.191	0.066	0.276	0.068	281	49.3	33.3	7.53	24.2	642	50.5	398	79	104	207	193	20.4	76.6	72.8	234	138	89.3	54.4	69.7	383	0.4	0.759	76.5	2.43	0.432	0.117	1.73	0.576	0.019	8.91	36.8	3.21	62.2	2.16	1.12	15.3
44	Glioma grade 4	44.1	4.44	0.487	0.207	0.309	0.086	0.092	0.039	0.0145	0.089	0.053	492	96.1	56.4	5.99	24.2	555	47.3	152	83.3	127	262	337	50.2	105	125	174	105	125	68.1	116	355	0.47	2.12	83.6	2.6	1.6	0.159	2.6	0.507	0.019	4.72	33.2	4.11	46.6	1.36	0.599	8.4
45	Glioma grade 4	41.8	8.86	0.637	0.343	0.169	0.1045	0.122	0.144	0.054	0.117	0.039	567	65.4	46.8	3.68	20.2	505	45.9	117	85.4	124	241	289	35.4	75.5	94.9	165	88.3	101	55.2	69.9	338	0.588	1.35	83.4	1.12	0.931	0.125	2.59	0.539	0.018	9.25	45	7.94	96.7	2.17	1.21	17.1
46	Glioma grade 4	29.9	2.64	0.264	0.218	0.113	0.1045	0.066	0.034	0.017	0.049	0.023	376	107	40.6	7.95	32	563	25.6	185	82	75.9	145	255	28.8	80.7	69.5	150	92.3	114	53.1	59.8	214	0.485	0.961	67.6	0.829	0.774	0.079	3.27	0.462	0.082	16.4	36.4	4.74	66.1	2.7	0.81	16.7
47	Glioma grade 4	56.6	14	0.507	0.536	0.373	0.447	0.237	0.145	0.017	0.206	0.059	414	52.4	60.8	4.08	18.7	642	44	186	88.8	106	212	267	40.2	106	92.2	109	112	113	48.1	75.8	251	0.475	0.712	96.5	1.58	0.512	0.093	2.09	0.819	0.018	8.47	53.7	2.53	62	2.17	0.888	10.9
48	Glioma grade 4	33.8	11	0.328	0.298	0.138	0.205	0.09	0.034	0.017	0.073	0.033	352	92.6	55.8	4.37	22.5	565	24.2	163	93.9	97.1	184	320	33.1	67.2	85.3	91.1	120	151	69	68.2	268	0.431	1.25	58.6	0.924	1.08	0.14	2.82	0.414	0.018	13.9	29.5	5.53	64.1	2.12	0.874	10.5
49	Glioma grade 4	34.8	5.06	0.538	0.435	0.187	0.2	0.083	0.152	0.048	0.11	0.05	747	97.7	79	6.29	23.1	782	19.3	325	78.8	114	203	337	45.1	104	89.6	254	127	185	64.6	90.3	332	0.645	1.22	59.8	1.1	0.355	0.234	4.23	0.535	0.019	5.41	29	3.69	61.8	2.23	0.922	17
50	Glioma grade 4	28.6	3.69	0.206	0.181	0.178	0.18	0.088	0.141	0.048	0.132	0.053	754	56.2	52.6	9.55	30.5	838	48.4	224	92.1	80.9	175	253	27.5	114	77.3	277	98.4	113	51.7	75.3	254	0.519	1.1	57.2	1.15	0.252	0.123	2.85	0.502	0.019	7.61	36.4	3.82	66.6	2.2	0.929	18.1
51	Glioma grade 4	33.9	4.29	0.671	0.382	0.226	0.259	0.159	0.156	0.056	0.158	0.059	804	168	90.9	5.37	26.5	1089	18	324	130	151	270	519	95.4	118	132	355	219	239	94.6	143	371	0.62	2.68	75.6	1.88	1.23	0.13	3.59	0.522	0.018	8.05	16.6	3.73	108	2.62	1.82	26.6
52	Glioma grade 4	48.2	5.57	0.761	0.5	0.276	0.086	0.084	0.039	0.0145	0.05	0.029	458	112	55.9	4.94	33	788	51.7	459	101	94.2	214	385	38.7	103	87.1	130	122	91.3	57.9	68	278	0.565	1.17	47	1.14	0.609	0.301	2.78	0.391	0.019	7.2	39.5	6.96	89.2	1.89	1.12	19.1
53	Glioma grade 4	56.5	14.4	0.859	0.578	0.158	0.365	0.12	0.143	0.044	0.17	0.051	294	115	58	6.6	40.2	901	18.9	224	88.7	66.7	152	329	34.4	90.4	82.6	157	127	126	40.1	68.5	228	0.551	1.01	86.5	1.42	0.317	0.115	1.85	0.832	0.019	17.7	51.7	1.88	54	1.33	0.805	10.3
54	Glioma grade 4	47.7	4.37	0.361	0.151	0.213	0.195	0.147	0.092	0.0145	0.099	0.039	356	95.4	58.2	4.51	27	626	31.7	244	78.7	107	214	363	36.2	81.8	86.1	145	122	125	45.3	71.5	293	0.434	0.983	44.5	1.22	0.242	0.041	2.29	0.406	0.019	6.08	52	3.93	58.5	1.94	0.977	10.4
55	Glioma grade 4	40.4	5.54	0.596	0.298	0.207	0.173	0.12	0.146	0.038	0.127	0.048	564	34.6	61	4.35	13.1	539	57.6	178	90.5	151	283	323	45.7	116	107	169	122	117	47.9	91.5	422	0.446	1.84	48.5	0.797	0.5	0.041	2.16	0.311	0.019	6	42.4	4.22	71.7	1.69	0.988	12.1
56	Glioma grade 4	54.7	9.3	0.858	0.326	0.204	0.225	0.096	0.108	0.0145	0.097	0.057	594	62.3	66.8	4.99	8.78	568	40.1	157	93.2	122	237	314	48.9	90	96.7	224	106	117	53	85.4	318	0.446	1.6	69.3	1.73	0.523	0.181	2.14	0.525	0.019	4.92	31	3.17	40.4	0.781	0.694	6.03
57	Glioma grade 4	33.5	3.19	0.29	0.232	0.153	0.086	0.086	0.131	0.0145	0.087	0.031	377	93.8	53.6	5.66	38.1	876	30.9	211	101	98.1	218	354	30.7	127	86.8	259	114	107	64.3	78.6	317	0.399	0.914	73.4	1.6	0.385	0.188	2.36	0.467	0.083	7.68	39.2	4.7	55.5	2.49	1.05	14.8
58	Glioma grade 4	59.1	7.13	1.08	0.614	0.391	0.086	0.094	0.123	0.04	0.097	0.046	484	88.8	53.8	8.25	37	841	38.7	240	99.7	138	261	393	43.2	170	118	232	95.9	117	75.1	97.1	479	0.6	1.94	80.9	1.47	0.652	0.124	3.78	0.559	0.019	15.3	49	7.44	90.9	3.15	1.45	18.6
59	Glioma grade 4	42.4	3.91	0.277	0.15	0.119	0.1045	0.091	0.1	0.017	0.099	0.036	313	35.8	34.4	3.71	22.2	619	41.2	176	83.6	80.5	161	249	23.6	75.2	70.2	88	73.6	65.3	60.7	75.3	234	0.455	0.664	67.4	2.42	0.694	0.159	2.73	0.512	0.018	11.5	44.2	5.42	66.8	2.24	0.762	12.4
60	Glioma grade 4	54.9	8.74	0.667	0.461	0.321	0.168	0.104	0.161	0.069	0.158	0.05	382	91.6	58.3	6.45	23.5	914	41.9	242	82	132	222	324	40.8	110	88.2	251	141	182	65.5	85.9	333	0.592	1.32	72.3	1.28	0.133	0.097	2.41	0.568	0.019	8.15	40.9	2.44	85.5	2.17	1.35	21.1
61	Glioma grade 4	69.9	15.5	0.61	0.617	0.409	0.458	0.228	0.25	0.062	0.264	0.102	377	39.8	40.6	10.1	25.7	678	38.3	164	74.8	91.1	184	228	26.7	103	75.2	157	103	90.5	55.9	55.5	240	0.437	1.34	91.1	1.62	0.0005	0.114	1.91	0.62	0.019	7	51.1	2.4	67.3	1.88	0.711	14.2
62	Glioma grade 4	65	6.45	0.891	0.561	0.345	0.1045	0.084	0.104	0.017	0.1	0.036	548	74.7	66.8	3.6	15.4	734	35.4	204	107	146	285	383	63.7	134	142	195	149	136	85.2	137	394	0.541	2.11	70.6	1.61	1.17	0.149	4.75	0.438	0.018	5.05	26.5	6.26	65.2	2.1	1.44	12.3
63	Glioma grade 4	28.4	6.63	0.314	0.162	0.056	0.171	0.101	0.118	0.044	0.15	0.055	657	74.6	41.5	8.54	24.1	780	65.5	221	88	89.2	173	272	23.8	89	70.6	239	97.2	98.1	52.6	81.2	258	0.443	0.749	71.4	1.58	0.339	0.041	1.82	0.456	0.019	10.4	41.8	3.72	49.3	1.8	0.657	14.2
64	Glioma grade 4	17.6	3.12	0.352	0.128	0.159	0.086	0.169	0.039	0.0145	0.056	0.02	460	53.3	37	4.47	18	665	56.2	163	77	72.9	170	171	17.3	59.2	64.3	140	90	95.3	30.1	63.9	232	0.446	0.798	37.4	0.895	0.136	0.089	2.84	0.415	0.019	4.55	32.2	5.24	69.3	2.02	0.602	13.2
65	Glioma grade 4	27	5.19	0.353	0.2	0.16	0.086	0.146	0.13	0.05	0.167	0.052	718	52.3	40.3	10.6	22.8	695	87.8	210	84.2	96.5	207	284	26.3	107	85.2	306	123	86.9	54.8	75.9	320	0.439	2.57	46.7	1.57	0.222	0.089	3.13	0.538	0.019	7.81	60.3	6.62	65.9	3.77	0.764	17.9
66	Glioma grade 4	53.2	4.78	0.501	0.161	0.228	0.086	0.067	0.104	0.04	0.079	0.023	488	52.6	49.8	4.75	23.8	474	35.8	149	81.3	81.3	179	289	30.1	124	89.2	188	81.9	95.5	56.4	82.4	268	0.435	0.791	45.5	0.917	0.435	0.102	1.83	0.436	0.019	4.08	34.5	6.38	67.3	2.67	0.429	7.9
67	Glioma grade 4	56.9	7.65	0.898	0.597	0.332	0.086	0.118	0.102	0.0145	0.063	0.021	531	95	51	6.53	23.2	711	33	216	96.7	106	218	356	41.9	98.8	101	162	93	110	69.4	93.5	329	0.68	1.48	58	1.8	0.845	0.151	3.61	0.644	0.019	7.19	59.1	6.33	96.8	4.83	1.56	16.9
68	Glioma grade 4	48.3	4.9	0.466	0.305	0.235	0.239	0.096	0.125	0.043	0.14	0.038	789	118	78.5	6.6	23.6	855	60.4	278	115	136	255	375	60	103	124	240	147	141	102	121	368	0.597	2.4	79.9	2.09	0.91	0.12	2.13	0.518	0.018	3.04	30.8	8.01	94.3	3.49	1.58	21.9
69	Glioma grade 4	46.7	6.96	0.723	0.426	0.274	0.1045	0.096	0.106	0.017	0.089	0.031	619	103	49.7	6.98	25.8	656	45	220	95.6	109	214	379	42.2	88.4	99.4	205	104	125	60.3	84.7	307	0.702	1.88	64.3	2.24	1.19	0.109	3.02	0.5	0.018	7.29	60.6	7.01	68.9	3.49	0.987	11.2
70	Glioma grade 4	38.5	2.61	0.353	0.257	0.143	0.086	0.146	0.113	0.0145	0.065	0.037	534	115	56.5	4.78	25.6	783	29.1	204	95.6	129	251	386	43.7	73.6	95	210	111	122	76.7	84.2	347	0.511	1.04	64.5	0.901	0.41	0.078	2.33	0.409	0.019	4.75	27.1	6.2	103	2.8	1.87	30.5
71	Glioma grade 4	34.4	5.37	0.364	0.129	0.135	0.1045	0.095	0.097	0.017	0.111	0.04	336	73	32.5	3.9	24.7	578	55.4	200	74.7	101	186	280	27.4	105	69.8	143	107	99.8	54.2	78.6	293	0.5	1.39	90.2	1.82	0.732	0.174	3.07	0.432	0.075	12	29.4	8.59	89.4	3.67	1.8	14.4
72	Glioma grade 4	64.2	6.42	0.898	0.604	0.368	0.238	0.123	0.142	0.057	0.174	0.055	537	119	78.8	4.93	18.5	918	66.6	227	108	118	258	412	51.5	116	113	225	141	159	106	125	332	0.56	2.13	72.1	1.96	0.645	0.179	2.27	0.506	0.019	5.24	39.5	3.42	96.7	3.11	1.2	30.6
73	Glioma grade 4	40.6	7.37	0.307	0.196	0.263	0.39	0.187	0.149	0.077	0.222	0.057	515	59.2	48.1	5.97	18.3	772	19.6	340	87.4	81.7	164	214	27.8	73.9	78.9	142	124	93.1	58.3	66.5	249	0.47	0.738	55.6	0.713	0.269	0.093	2.02	0.586	0.019	4.25	39.3	3.48	70.4	2.54	1.27	25.9
74	Glioma grade 4	38.5	4.26	0.456	0.381	0.158	0.1045	0.087	0.082	0.017	0.049	0.023	366	80.4	39.1	5.26	22.5	492	34	149	68.4	100	192	263	35.7	77.7	86.3	154	94.1	99.6	86.8	95.1	283	0.452	0.804	54.6	1.48	0.763	0.091	3.28	0.327	0.018	6.95	26.2	6.86	88.1	3.41	0.669	17.9
75	Glioma grade 4	36.5	4.08	0.398	0.327	0.267	0.1045	0.07	0.089	0.039	0.074	0.034	560	96.9	54.4	4.1	34.3	694	29.4	215	92.9	136	250	374	47.9	124	107	147	131	139	66	91.2	336	0.664	1.59	59.2	1.47	0.62	0.152	2.67	0.489	0.018	10.5	26.4	2.65	50.6	2.14	0.759	13.5
76	Glioma grade 4	48.3	8.73	0.44	0.216	0.26	0.306	0.144	0.167	0.05	0.13	0.058	605	99.6	60.4	7.89	19.4	726	31.6	198	102	138	255	369	53.2	103	106	215	126	143	85.2	104	351	0.571	2.39	81.8	1.75	0.902	0.111	2.99	0.556	0.213	8.26	58.7	6.88	99.3	2.69	1.15	22.4
77	Glioma grade 4	57.9	7.25	0.576	0.378	0.19	0.193	0.118	0.102	0.044	0.133	0.041	449	113	53.5	3.77	29.1	620	11.9	189	84.6	102	203	336	40.7	80.6	89.5	183	109	118	58.6	94.3	280	0.492	0.508	40.6	0.713	0.359	0.112	2.32	0.318	0.085	10.5	36.2	4.67	71.7	2.63	0.943	14.4
78	Glioma grade 4	40.6	4.13	0.407	0.131	0.209	0.1045	0.101	0.1	0.017	0.13	0.047	854	138	78.7	5.97	23.3	790	42.7	235	111	109	225	378	61.6	109	123	269	159	177	86	117	306	0.571	2.16	72.8	1.58	1.19	0.108	3.04	0.586	0.018	8.72	34.6	3.43	67.2	2.1	0.787	16.5
79	Glioma grade 4	25.5	5.1	0.474	0.273	0.297	0.234	0.125	0.11	0.045	0.163	0.047	407	103	55.1	9.15	29.8	742	50.4	183	74.3	99	207	272	35	103	123	203	102	109	43.8	88.1	275	0.675	2	73.1	3.69	0.395	0.215	4.08	0.548	0.019	6.58	31.8	2.14	47.6	1.28	0.649	20.1
80	Glioma grade 4	44.4	5.01	0.509	0.388	0.208	0.195	0.095	0.089	0.035	0.082	0.026	295	64.9	38.8	14.7	36.9	701	66.1	172	88.3	89.9	200	259	28.8	133	99.5	164	97.6	90	57.3	72.3	263	0.46	1.03	79.2	1.96	0.576	0.409	3.21	0.617	1.12	14.9	145	4.82	66.6	1.94	0.981	16.8
81	Glioma grade 4	34.1	4.53	0.48	0.199	0.233	0.488	0.129	0.115	0.07	0.148	0.034	424	58.4	48.6	8.88	29.8	901	35.5	523	96.3	69.3	169	256	26.3	97.1	78.6	150	135	96.2	59.3	61.4	233	0.564	0.732	49.4	1.06	0.392	0.15	2.95	0.597	0.019	6.04	45.7	4.15	86	3.15	1.64	39.6
82	Glioma grade 4	35.1	5.49	0.456	0.25	0.056	0.174	0.105	0.109	0.041	0.135	0.051	381	69.8	40	4.93	20.8	639	47.3	165	75.4	64.9	150	240	25.2	86.3	62.8	148	97.6	108	51.5	60.4	206	0.54	0.842	51.4	1.18	0.214	0.041	3.25	0.42	0.019	4.64	33.9	4.08	66.7	1.79	1.18	17.1
83	Glioma grade 4	38.1	5.07	0.689	0.535	0.19	0.1045	0.128	0.097	0.017	0.116	0.047	522	55.5	50.7	3.35	16.8	605	30.5	240	90.9	114	217	343	41.9	113	95	162	132	114	65.6	80.4	298	0.542	1.39	57.7	1.39	0.988	0.097	3.83	0.451	0.018	8.82	25.7	6.16	84.6	2.45	1.65	19.1
84	Glioma grade 4	34.6	3.25	0.455	0.292	0.275	0.1045	0.136	0.118	0.017	0.104	0.052	602	106	58.6	6.04	27	832	55.6	204	106	99	206	356	43.7	127	105	235	120	124	93.2	97.5	293	0.556	2.45	70.3	1.53	0.952	0.16	3.18	0.461	0.018	9.26	30.2	6.9	121	3.72	1.58	30.6
85	Glioma grade 4	47.3	6.06	0.582	0.208	0.234	0.214	0.083	0.139	0.041	0.146	0.039	753	126	81.4	4.33	18.1	832	36.2	213	116	122	231	407	63.5	96.8	114	267	147	172	87.4	118	317	0.435	1.69	66	0.898	0.482	0.103	2.22	0.306	0.019	11.6	36.3	3.45	71.6	3.19	0.853	17.1
86	Glioma grade 4	41.9	4.05	0.487	0.432	0.224	0.086	0.08	0.039	0.0145	0.061	0.018	577	95.3	59.4	4.04	18.1	776	31.5	234	98.8	100	213	386	38.9	76.5	90	181	103	130	57.3	72.8	345	0.592	1.32	56.5	1.29	0.534	0.17	2.11	0.481	0.088	9.34	36.9	4.45	60.2	1.66	0.984	14.3
87	Glioma grade 4	49	17.2	0.339	0.185	0.201	0.23	0.249	0.157	0.053	0.239	0.087	311	51.5	38.9	4.42	23.9	680	41.9	222	69	143	277	232	26.7	91.9	84.9	131	89.8	85.5	39.1	63	382	0.429	1.46	59.7	1.17	0.206	0.041	1.74	0.639	0.019	8.29	33.2	2.49	61.5	1.46	0.73	14
88	Glioma grade 4	37.9	4.52	0.348	0.124	0.207	0.249	0.113	0.232	0.042	0.15	0.048	453	89.8	52.9	4	15.6	847	54.2	229	97.4	105	195	356	44.7	102	100	146	114	116	57.3	87.5	243	0.582	1.6	70.6	1.81	0.894	0.099	2.22	0.571	0.018	7.65	43.3	2.63	58.9	1.85	0.951	10
89	Glioma grade 4	21.5	2.35	0.276	0.142	0.204	0.217	0.153	0.174	0.062	0.147	0.058	501	134	51.4	6.59	21.9	820	30.8	224	97.7	95	214	423	38.6	80.6	133	208	115	131	77.5	80.7	249	0.494	1.16	65.6	1.68	0.327	0.085	2.62	0.418	0.019	9.85	32.8	7.76	128	3.42	1.92	34.7
90	Glioma grade 4	34.3	2.72	0.453	0.206	0.254	0.1045	0.093	0.079	0.017	0.082	0.036	536	89	53.3	5.54	26.5	657	40	197	92.6	111	217	356	40.9	118	102	163	127	113	76.1	82	329	0.541	1.41	60.3	1.57	0.738	0.097	3.01	0.459	0.018	12.9	34.7	6.53	88	2.84	1.91	21.9
91	Glioma grade 4	41.1	3.88	0.433	0.462	0.216	0.1045	0.085	0.087	0.017	0.061	0.029	538	81.5	48.7	5.08	21.3	711	47.7	197	91.3	82.7	168	344	39.5	106	85.2	140	113	116	74.6	87.6	230	0.501	1.61	60.5	1.32	0.942	0.21	2.8	0.45	0.078	6.65	39.9	5.54	85	3.25	1.16	16
92	Glioma grade 4	34.3	5.84	1.05	0.567	0.164	0.086	0.058	0.088	0.0145	0.082	0.031	354	38.3	27	7.1	30.4	528	73.9	165	58.1	80.6	153	197	22.9	108	59.7	150	73.1	90.3	56	71.5	264	0.35	1.21	48.8	1.92	0.393	0.094	2.14	0.33	0.019	24	30.8	6.39	54.4	1.71	0.745	10.9
93	Glioma grade 4	35.2	7.53	0.672	0.294	0.204	0.1045	0.108	0.11	0.04	0.123	0.045	401	80.3	69.3	5.6	11.6	783	41.8	205	90.5	137	249	421	67.8	145	113	148	164	147	78.6	116	350	0.463	2.28	55.1	1.09	0.72	0.132	2.37	0.33	0.018	2.48	53.1	2.56	60.3	1.3	0.549	9.97
94	Glioma grade 4	38.6	4.21	0.409	0.22	0.056	0.086	0.077	0.129	0.036	0.119	0.058	462	89.5	46.1	9.79	26.1	778	38.3	239	77.6	68.8	161	307	32.6	121	74.7	125	110	146	67.2	64.7	218	0.546	0.601	44.2	1.23	0.227	0.133	2.41	0.366	0.019	7.47	39.9	4.69	90.9	3.27	1.64	26.1
95	Meningioma	47.4	6.69	1.18	0.651	0.418	0.086	0.08	0.103	0.0145	0.06	0.027	680	92.6	53.8	6.37	22.3	574	55	284	84.3	129	250	383	40.5	78.4	92.8	314	116	137	49.6	95.4	385	0.52	2.9	59.7	1.31	0.491	0.217	4.85	0.486	0.019	16.6	31.5	5.72	71.9	5.58	0.996	13.2
96	Meningioma	26.7	4.42	0.499	0.416	0.174	0.1045	0.101	0.092	0.017	0.108	0.034	408	50.5	41.1	3.41	30.4	480	41.7	290	86	113	210	331	32.4	103	92.4	116	95.5	88.6	41.3	72.4	304	0.437	1.33	57.9	2.17	1.05	0.104	2.51	0.433	0.018	8.1	34.8	6.77	76.2	2.09	1.16	10.9
97	Meningioma	37.3	3.76	0.337	0.112	0.187	0.086	0.082	0.039	0.0145	0.106	0.042	499	64.4	40.8	10.2	38.5	901	45.4	258	96.6	123	230	269	25	159	73.1	268	126	109	68	96.2	356	0.586	1.2	70.1	2.12	0.536	0.117	2.05	0.494	0.019	10.4	42.5	4.48	87.8	2	0.9	23.2
98	Meningioma	48.9	8.21	0.467	0.428	0.191	0.1045	0.209	0.116	0.04	0.141	0.034	465	44.4	42.1	7.28	15	575	72.4	137	77.2	104	205	288	35.9	134	92.1	127	115	96.3	61.1	87.9	274	0.475	1.03	45.8	1.18	0.514	0.076	2.97	0.381	0.018	4.17	39.1	5.09	114	2.55	1.3	22.2
99	Meningioma	11.6	1.47	0.124	0.56	0.056	0.086	0.092	0.039	0.0145	0.085	0.027	475	94.4	39.9	6.86	30.5	1099	14.8	365	79	88.4	155	239	23.2	64.3	55.3	363	149	126	32.5	58.3	216	0.603	0.777	55.9	0.756	0.566	0.112	6.11	0.685	0.019	28.5	62.7	2.24	83	2.54	1.34	30
100	Meningioma	28.4	4.11	0.367	0.169	0.056	0.086	0.101	0.136	0.047	0.151	0.041	462	66.2	60.1	5.8	27.4	663	33.9	222	83.2	69.6	151	267	23.2	92.1	64.7	192	96.2	104	61.2	92.2	225	0.544	0.563	66.9	1.97	0.328	0.104	2.37	0.518	0.019	10.5	43.2	4.13	77.1	2.49	0.958	28.9
101	Meningioma	57.9	8.82	0.439	0.374	0.209	0.235	0.132	0.115	0.0145	0.111	0.032	620	89.2	55.1	4.14	20.6	695	38.6	210	90.3	87.9	188	352	41.7	102	90.6	177	111	135	85.5	112	282	0.545	0.882	83.5	1.54	0.364	0.152	2.46	0.53	0.019	4.14	33.5	6.56	93	5.16	1.39	18.7
102	Meningioma	46.8	4.57	0.783	0.789	0.277	0.1045	0.099	0.09	0.017	0.064	0.034	498	86.8	38.5	4.87	16.2	439	30.7	177	80.3	99.8	185	289	34.7	67.5	82.9	149	76.4	99.8	50.6	74	265	0.405	0.975	65.9	1.06	0.702	0.108	4.1	0.39	0.018	20.8	36.4	5.93	77.5	2.99	1.44	19.4
103	Meningioma	34.5	9.96	0.494	0.284	0.176	0.302	0.134	0.135	0.051	0.14	0.05	486	52.4	39.3	8.08	33.1	962	27.8	396	108	108	165	262	22.1	99.8	63.5	255	145	103	55.7	54.5	287	0.471	0.742	89	2.23	0.369	0.121	1.94	0.552	0.019	17.5	59.4	3.86	71.7	1.78	0.675	22.5
104	Meningioma	47.9	9.85	0.39	1.36	0.382	0.84	0.175	0.209	0.07	0.213	0.066	647	53.3	50	8.01	26	1109	46.1	365	94.8	74	147	223	38	110	85	266	168	144	61	79.2	228	0.564	1.09	80.9	2.37	0.317	0.079	2.33	0.56	0.019	12	57.9	3.96	66	2.36	0.91	20.7
105	Meningioma	32.5	7.35	0.298	0.2	0.185	0.226	0.1	0.147	0.047	0.139	0.04	349	46	37.9	5.21	21.6	594	36.5	202	107	90.9	194	220	21.1	58.2	73.4	141	106	66	65.6	65.8	297	0.373	0.524	61.7	1.74	0.29	0.116	1.89	0.444	0.019	6.09	41.1	3.28	58.7	1.73	0.84	16.7
106	Meningioma	37	7.61	0.35	0.388	0.268	0.967	0.151	0.17	0.06	0.228	0.082	517	49.6	48.9	9.57	33.7	836	51.2	367	105	74.7	164	268	26.7	139	86.1	235	127	104	83.4	95.1	261	0.488	1.2	66.7	2.11	0.495	0.099	2.1	0.601	0.019	10.9	51.6	4.01	84.7	2.09	1.34	26.7
107	Meningioma	32	10.4	0.385	0.208	0.196	0.669	0.198	0.189	0.055	0.171	0.046	394	54	30.5	11.2	21.4	652	70.1	179	76.7	95.3	192	237	19.8	100	60.7	150	103	69.2	42.7	58.3	290	0.506	1.13	68.9	2.03	0.0005	0.147	2.07	0.635	0.292	11.8	82.3	3.39	54.9	1.19	1.07	17.6
108	Meningioma	29	9.47	0.249	0.215	0.146	0.334	0.171	0.207	0.065	0.219	0.068	381	75.4	42.6	9.13	31.4	721	66.5	233	90.3	157	271	334	34.1	100	90.3	192	130	111	61.1	88.3	361	0.992	0.973	73.4	4.37	1.21	0.175	3.01	1.06	0.018	19.9	56.8	3.56	85.8	1.68	1.28	23.8
109	Meningioma	37.1	4.54	0.343	0.302	0.166	0.086	0.114	0.153	0.055	0.106	0.036	580	140	44.2	20.5	26.6	566	72.6	215	80.8	95.6	194	270	28.8	94.7	94.9	220	109	91.1	56	61.9	265	0.49	1.05	56	1.59	0.096	0.128	1.89	0.446	0.506	12.3	111	8.32	90.1	3.89	1.09	23.8
110	Meningioma	52.5	6.23	0.525	0.206	0.175	0.1045	0.141	0.13	0.056	0.119	0.036	603	92.4	54.7	10.5	42.3	805	41.7	282	103	90.8	178	320	40.9	120	99.2	230	142	144	72.3	84.3	249	0.555	2.41	82.4	3.66	0.952	0.124	2.91	0.615	0.166	20.9	61.5	3.86	94	2.48	1.36	29.2
111	Meningioma	35.3	5.05	0.31	0.121	0.148	0.218	0.126	0.151	0.035	0.111	0.028	310	65.5	40.6	7.37	22.8	672	33.2	411	104	97.9	208	221	29.4	76.6	75.7	150	183	131	73.3	88.2	310	0.37	0.927	65.8	1.95	0.525	0.09	2.01	0.404	0.019	7.42	35.1	4.55	69.9	1.63	1.09	20
112	Meningioma	49.2	6.28	0.693	0.454	0.186	0.086	0.077	0.115	0.044	0.063	0.024	481	69.2	49.3	7.46	28.1	717	68.5	150	83.8	113	218	292	30.4	119	79.1	214	98.1	91.6	63.4	67.6	391	0.505	1.63	50.4	1.09	0.695	0.131	3.18	0.317	0.019	23.4	49.1	7.35	86.7	3.78	1.3	18.8
113	Meningioma	24.7	4.41	0.259	0.126	0.056	0.262	0.135	0.125	0.063	0.128	0.046	284	75.3	38.5	8.34	29.1	748	31.2	280	83.7	88.4	198	237	23.5	85.3	71.2	157	154	109	55.9	80.7	315	0.545	0.939	49.8	1.37	0.201	0.135	1.45	0.582	0.534	5.85	75.5	3.45	50.1	1.4	1	17.2
114	Meningioma	23.4	7.75	0.345	0.169	0.144	0.1045	0.12	0.149	0.041	0.14	0.043	485	84.2	44.4	7.53	23.6	782	26.9	215	107	78.2	170	259	31.1	82.1	82.9	388	114	125	55	62.6	251	0.56	1.21	64.2	1.65	0.922	0.075	1.85	0.538	0.063	6.91	39.3	3.83	58.1	1.62	0.901	14.6
115	Meningioma	33.5	8.3	0.283	0.184	0.169	0.631	0.12	0.108	0.0145	0.168	0.048	405	54	39.1	7.32	21.3	675	62.9	227	82.8	101	194	247	27.7	108	65.6	221	95.2	100	48.4	79.9	270	0.454	0.475	64.9	2.36	0.617	0.076	2	0.422	0.019	12.1	32.8	3.26	48.7	1.52	0.662	15.2
116	Meningioma	51.4	11.9	0.38	0.28	0.201	0.285	0.172	0.157	0.062	0.159	0.061	435	90.3	52.5	7.95	24.1	882	28.7	250	118	120	231	386	41.5	74.5	95.5	163	157	116	70.7	89.6	350	0.591	1.44	78.2	3.32	0.961	0.167	2.7	0.756	0.018	10.4	56.1	2.63	58	1.41	1.15	17.2
117	Meningioma	48.9	21.9	1.01	0.352	0.418	0.409	0.239	0.251	0.064	0.215	0.055	280	59.9	43.2	6.1	21	555	56.9	146	68.7	141	254	232	34.8	61.4	95.3	126	83	86.7	45.8	66.8	369	0.623	1.49	101	2.9	0.962	0.171	2.12	1.03	0.043	10.5	71.1	3.63	102	1.85	0.966	12.8
118	Meningioma	35.3	4.25	0.296	0.141	0.163	0.086	0.101	0.122	0.058	0.149	0.042	431	68.7	40.7	6.81	23.4	669	48.8	180	106	106	211	297	29	74.6	91.3	189	86.7	84.5	69.1	92.1	288	0.404	1.19	70.4	2.5	0.032	0.092	1.18	0.506	0.061	5.91	51.5	4.12	61.4	1.65	1.2	19.5
119	Meningioma	46.9	6.14	0.466	0.181	0.214	0.086	0.138	0.15	0.056	0.145	0.048	774	76.1	51.6	7.35	17.9	805	68.2	182	99.6	112	231	290	38.1	83.4	103	258	117	114	83.7	102	312	0.451	1.15	60.9	2.12	0.165	0.082	2.01	0.398	0.019	7.14	31.6	7.2	93.3	2.72	0.764	24.8
120	Meningioma	35.9	7.5	0.256	0.242	0.112	0.365	0.191	0.139	0.056	0.185	0.064	411	75.7	45.2	9.68	41.6	769	24	237	86	83.8	185	260	36.9	106	80.4	178	120	112	66.8	70.8	275	0.495	0.978	80.3	1.66	1.08	0.108	3.91	0.686	0.018	14.1	43.7	7.25	103	3.02	2.75	30.5
121	Meningioma	33.4	9.79	0.553	0.251	0.056	0.223	0.115	0.154	0.055	0.126	0.04	263	73.2	42	5.88	33.2	702	36.3	205	74.4	95	179	242	15.4	68.6	53.1	170	101	81.9	44.8	51.6	284	0.477	0.69	61.5	1.48	0.045	0.251	2.55	0.355	0.019	10.5	34.6	3.75	63.2	1.32	1.39	19.4
122	Meningioma	44.6	10	0.569	0.589	0.193	0.752	0.205	0.215	0.067	0.188	0.056	580	53.3	35.8	5.84	18	911	38.2	166	93.5	99.2	203	272	26.4	108	97.5	182	87.4	68.9	53.4	59.6	302	0.468	1.14	45.4	2.1	0.295	0.08	1.67	0.446	0.019	5.76	41.4	9.54	145	4.71	2.13	37.9
123	Meningioma	32.8	4.88	0.386	0.379	0.056	0.086	0.108	0.115	0.048	0.142	0.046	697	115	59.9	5.35	40.9	749	19	181	85.8	104	195	360	35.9	94.6	86.6	179	109	118	49.4	78.7	238	0.525	0.816	49.9	1.06	0.2	0.178	2.53	0.556	0.019	7.06	39.7	4.11	74.2	2.98	1.45	20.9
124	Meningioma	35.5	6.32	0.278	0.228	0.245	0.246	0.082	0.126	0.049	0.169	0.043	405	83.1	43.1	13.6	38.3	767	42	354	105	63.8	132	218	24.3	97.9	64.6	218	151	142	59.8	63	200	0.521	0.852	73.2	2.38	0.103	0.129	2.16	0.622	0.417	7.8	57.7	2.71	61.2	2.41	0.872	17.4
125	Meningioma	22.4	6.89	0.217	0.175	0.139	0.234	0.154	0.17	0.063	0.146	0.033	346	52.9	29.7	6.34	20.9	598	69.5	164	64.6	90	175	212	18	56.6	72.7	113	96.7	62.9	42.3	66.9	261	0.551	0.951	61	3.62	0.398	0.113	1.31	0.604	0.118	7.15	34.8	3.51	68	1.98	1.24	18
126	Meningioma	57.6	11.6	0.414	0.195	0.17	0.268	0.195	0.168	0.062	0.249	0.059	712	152	62	10.9	40.9	952	46	453	113	67.7	149	277	39.9	82.9	86.3	238	160	215	65.5	83.3	189	0.585	0.556	63.5	1.42	0.251	0.105	2.62	0.559	0.019	8.51	45.3	4.98	102	4.51	1.06	27.1
127	Meningioma	41.3	4.32	0.729	0.536	0.254	0.086	0.133	0.094	0.0145	0.102	0.033	451	90.5	69	6.39	18.5	805	62	229	87.8	110	227	356	43.7	97.9	96.8	175	119	160	58.9	95.8	298	0.679	1.29	65.6	1.32	0.441	0.133	2.18	0.51	0.05	5.5	40.6	3.03	56.8	1.87	1.13	13
128	Meningioma	26	7.59	0.231	0.129	0.174	0.1045	0.173	0.224	0.049	0.171	0.056	312	103	37.5	6.13	25.8	751	27.8	303	88.4	151	266	270	33	95.5	79.7	209	134	97.2	38	65.2	349	0.627	2.19	67.9	3.26	0.831	0.119	4.5	0.762	0.058	19.3	56.6	2.42	61.1	1.38	0.702	13.3
129	Meningioma	18.3	9.71	0.223	0.109	0.146	0.086	0.142	0.128	0.043	0.134	0.041	382	54.3	37.8	4.81	12.9	773	12.5	435	81.2	70.4	146	166	25	33.2	91.9	168	130	81	43.8	44.1	194	0.384	0.606	49.4	1.03	0.279	0.077	2.01	0.435	0.117	6.09	49.9	3.12	75.5	1.63	1.43	18.2
130	Meningioma	41.8	10.3	0.289	0.26	0.124	0.406	0.203	0.16	0.076	0.23	0.062	403	66.1	44.2	6.97	27.3	790	48.7	248	83.4	112	201	251	32.5	86.1	79.9	203	147	112	76	85.5	303	0.442	1.28	77.4	2.63	0.766	0.139	1.93	0.522	0.018	10.8	36.7	2.01	53.1	1.31	0.727	13.8
131	Meningioma	35.2	6.86	0.263	0.214	0.142	0.204	0.179	0.104	0.057	0.176	0.05	305	53.2	46.6	6.7	32.5	745	45.9	445	98.2	93.3	209	265	31.3	106	84.7	200	152	120	49.8	88.5	296	0.562	1.18	66.3	2.06	1.94	0.129	3.86	0.656	0.018	16.4	66.7	1.93	52.1	1.66	0.885	15.5
132	Meningioma	41.5	4.53	0.459	0.278	0.056	0.168	0.096	0.125	0.037	0.109	0.045	513	79.2	49.3	8.64	26.3	835	23.4	242	98.5	105	198	255	30.3	82.3	69.5	284	118	132	93.5	77.7	321	0.355	1	72.6	1.94	0.475	0.113	1.94	0.473	0.019	8.42	55.6	4.36	109	3.42	1.62	37.3
133	Meningioma	29.9	3.45	0.243	0.133	0.211	0.243	0.13	0.21	0.053	0.172	0.055	318	77.9	47.5	10.8	32.7	816	38.8	194	93.9	72.5	168	276	27.5	102	72.2	184	139	134	74.4	67	235	0.444	1.12	77.3	2.13	0.066	0.104	2.26	0.467	0.04	8.22	48	3.65	68.5	2.4	1.38	23.9
134	Meningioma	37.4	4.95	0.374	0.4	0.161	0.086	0.098	0.142	0.065	0.174	0.06	502	55.9	48.2	5.63	22.8	908	22.1	253	81.4	80.8	155	243	28.6	132	81	272	112	172	65.6	88.5	245	0.606	0.982	35.8	1.52	0.193	0.234	2.06	0.444	0.019	11.8	30.6	3.5	79.9	2.43	0.928	22.3
135	Meningioma	15.6	1.79	0.226	0.142	0.094	0.1045	0.112	0.116	0.041	0.151	0.047	482	65.1	47.8	4.23	20.8	577	34.7	373	88.4	76.9	149	325	30.5	109	66.2	169	170	148	71.9	97.6	232	0.578	1.04	50.2	1.55	0.842	0.091	1.92	0.547	0.018	12.5	19.8	5.5	84.5	2.91	1.88	18.8
136	Meningioma	29.9	4.02	0.396	0.183	0.2	0.169	0.103	0.126	0.0145	0.17	0.061	545	129	68	5.05	32.8	1030	37	248	101	135	248	366	47.8	168	99.9	291	170	154	56.4	81.5	342	0.639	1.06	63.4	1.26	0.498	0.098	2.72	0.442	0.019	12.6	21.8	3.54	90.3	2.21	1.23	18.4
137	Meningioma	27	5.57	0.811	0.495	0.347	0.086	0.119	0.039	0.0145	0.062	0.022	583	47.8	45	5.62	20.5	525	91.8	155	75.6	114	247	326	26.9	80.9	82.7	168	92.8	101	38.7	67.8	380	0.577	2.45	46.2	1.84	0.061	0.204	3.38	0.435	0.019	5.03	29	4.43	50.1	2.13	0.884	8.44
138	Meningioma	37.2	7.32	0.251	0.066	0.146	0.1045	0.103	0.139	0.055	0.121	0.025	323	65.5	39.6	7.08	32.1	608	63.6	318	83.3	95.2	185	240	27.2	70.1	66.1	149	124	119	65.5	73.1	290	0.586	0.556	61.1	2.24	0.91	0.135	2.04	0.811	0.044	7.48	56.6	3.66	47.9	1.39	0.996	14.1
139	Meningioma	56.7	8.71	0.601	0.581	0.223	0.251	0.194	0.146	0.04	0.132	0.035	537	75.4	57.6	3.43	20.2	776	36.5	283	106	107	225	333	46.5	97	109	138	131	120	64.1	112	303	0.744	2.19	58.8	1.86	1.11	0.167	3.46	0.744	0.018	7.81	63.9	5.13	76.4	2.96	1.05	13.8
140	Meningioma	31	8.5	0.452	0.162	0.185	0.178	0.136	0.149	0.052	0.162	0.038	387	55.2	37.4	7.64	39.2	675	60.1	248	73.4	102	214	242	24.1	111	83	196	99.4	92.3	68.9	84.4	280	0.541	0.839	50.2	1.97	0.383	0.106	2.12	0.441	0.095	4.93	45.4	3.9	64.5	1.63	1.21	22.4
141	Meningioma	43.3	8.88	0.374	0.187	0.223	0.547	0.168	0.146	0.054	0.241	0.078	377	103	56.2	6.46	25.8	938	38	381	83.1	125	229	339	34.5	121	78.2	212	156	121	64.7	80.1	293	0.519	0.852	57.7	1.06	0.418	0.133	2.09	0.562	0.019	5.35	35.6	4.28	85.8	3.04	1.81	25.2
142	Meningioma	43.3	5.72	0.718	0.275	0.232	0.168	0.099	0.108	0.047	0.104	0.048	809	64.7	63.1	9.64	28.5	864	38.2	237	100	115	248	365	46.5	154	101	335	134	155	77	89.3	370	0.541	2.62	60.5	1.25	0.157	0.12	4.84	0.463	0.019	23.5	45.5	8.27	90.1	2.39	1.55	22.1
143	Meningioma	36.6	5.4	0.355	0.252	0.164	0.239	0.168	0.12	0.066	0.109	0.029	479	79.7	49.2	3.34	27.3	746	23.7	324	85.5	78.3	154	250	29.8	81.1	67.2	117	98.4	114	48.3	69.8	194	0.567	0.302	62.6	1.03	1.1	0.295	2.74	0.556	0.018	6.94	48.5	4.53	79	2.74	1.25	34.8
144	Meningioma	30	10.6	0.21	0.183	0.141	0.354	0.16	0.14	0.048	0.154	0.046	286	63.9	46.2	8.45	37.6	744	20.4	278	102	76.6	169	213	25.9	74.5	73	133	154	102	55.4	70.6	238	0.54	0.48	67	1.52	0.8	0.135	2.65	0.596	0.106	9.82	48.2	2.79	57.3	1.79	0.859	17.5
145	Meningioma	21	6.12	0.195	0.182	0.147	0.715	0.186	0.14	0.046	0.213	0.078	290	72.4	50.4	9.06	42.1	787	20.2	243	94.4	89	190	266	24.1	92.5	68.3	177	130	109	44.5	63.6	233	0.395	0.65	86.6	1.6	0.082	0.469	2.33	0.711	0.019	9	40.8	2.22	64	2.16	0.931	19.1
146	Meningioma	43.1	10.1	0.502	0.336	0.152	0.23	0.168	0.162	0.0145	0.16	0.046	281	43.1	28.1	3.15	15.1	491	24.1	108	58.9	51.2	104	166	14.9	39.5	78.2	66.5	70.4	55.9	32.9	58.9	163	0.423	0.767	37.6	0.449	0.023	0.103	1.86	0.414	0.019	4.06	36	5.78	63.4	2.62	0.756	9.08
147	Meningioma	35.7	5.09	0.302	0.261	0.056	0.273	0.12	0.122	0.04	0.102	0.04	269	69.2	52	6.57	20.6	777	17.9	521	98.8	67.5	150	229	31.3	93.8	66	139	245	157	67.6	70.5	204	0.402	0.57	43.7	1.44	0.292	0.041	1.81	0.339	0.019	7	36.1	3.44	71.4	1.55	1.74	23.1
148	Meningioma	36.2	7.21	0.286	0.137	0.056	0.448	0.149	0.124	0.057	0.192	0.075	258	39.7	34.2	6.12	28.9	684	26.2	499	78.3	60.4	147	183	22.4	88.1	64.9	140	170	82.5	90.5	57.9	224	0.434	0.332	53.9	2.5	0.164	0.087	2.18	0.415	0.019	8.33	40.8	3.84	90.8	2.3	1.64	30.3
149	Meningioma	33.2	5.2	0.204	0.183	0.056	0.086	0.105	0.159	0.05	0.146	0.033	358	83.3	40.5	7.86	33.5	836	33.4	443	82.2	66	145	195	16.8	79.5	58.6	228	129	81	54	52.5	216	0.491	0.653	54.2	1.28	0.151	0.133	1.56	0.559	0.019	6.54	47.6	4.8	62.4	2.01	1.22	22.4
150	Meningioma	32.8	6.54	0.3	0.145	0.157	0.249	0.107	0.104	0.037	0.137	0.05	283	86.1	48.1	13.9	34.4	821	46.2	348	97.8	79.3	184	255	26.5	93.8	65.5	187	146	120	49.9	66	269	0.609	0.654	54	2.04	0.478	0.138	2.24	0.501	0.019	12.4	59.8	2.93	72.1	2.11	1.27	23.8
151	Meningioma	30.6	5.14	0.337	0.135	0.143	0.38	0.122	0.117	0.038	0.154	0.047	383	40.8	42.4	7.21	27.3	688	43.4	242	85.7	78.8	161	217	22.6	101	64.4	192	128	112	59.6	78.6	264	0.55	0.87	54.1	1.99	0.353	0.112	1.86	0.508	0.019	5.17	50	2.33	49.8	1.7	0.875	14.9
152	Meningioma	50.9	5.3	0.809	0.569	0.217	0.086	0.15	0.108	0.039	0.095	0.027	499	95.7	52.5	7.61	29.8	732	19.8	284	94.1	89.5	204	437	34.5	109	83.6	124	92.4	95.9	44.5	71.7	252	0.508	1.95	51.6	1.26	0.653	0.437	3.56	0.583	0.019	10.9	42.8	4.67	71.5	2.27	1.04	15.7
153	Meningioma	19.7	9.3	0.159	0.149	0.056	0.244	0.122	0.137	0.0145	0.172	0.046	279	44	35.9	5.52	20	729	21.2	333	95.1	73.1	155	204	22.4	81.4	70.4	180	134	92	64.8	67.4	236	0.384	0.873	60.9	1.66	0.049	0.095	1.43	0.49	0.019	7.04	41	2.38	43.5	1.13	0.717	12.3
154	Meningioma	37.4	4.58	0.614	0.473	0.267	0.086	0.154	0.16	0.037	0.118	0.055	517	123	67	5.26	15.4	793	47.4	398	108	116	239	515	55.2	142	113	249	140	164	84.5	117	321	0.697	1.67	53.2	1.63	0.815	0.041	1.74	0.427	0.09	11.9	31.2	11	145	3.91	1.42	30.1
155	Meningioma	31.5	9.63	0.281	0.187	0.141	0.427	0.178	0.213	0.056	0.22	0.08	464	75.9	42.6	7.34	23.8	788	29.6	214	98.7	94	176	241	28.1	81.6	69.7	187	120	129	67.8	77.5	255	0.428	0.599	66.7	1.88	0.208	0.079	1.35	0.364	0.019	7.76	33.9	3.21	73.4	2.27	0.811	20.1
156	Meningioma	32.1	8.06	0.281	0.277	0.056	0.245	0.134	0.129	0.06	0.13	0.059	295	92	40.3	11.5	36.6	787	23.7	445	88.5	80.8	179	202	23.5	89.1	64.8	156	195	140	58.1	47.4	275	0.438	0.617	68.7	1.58	0.428	0.084	1.96	0.566	0.019	15.9	43.9	2.43	74.1	1.09	1.33	21.8
157	Meningioma	27.6	6	0.193	0.352	0.177	0.441	0.132	0.115	0.037	0.148	0.042	315	59.6	31.6	7.89	35.5	678	24	241	78.7	69.5	146	178	18.8	81.6	58.5	165	125	77.9	63.2	57.3	201	0.453	0.298	72.4	2.1	0.162	0.23	1.84	0.55	0.019	14.2	46.8	2.62	66.6	1.97	1.11	22.7
158	Meningioma	42.4	6.18	0.381	0.144	0.234	0.303	0.122	0.154	0.057	0.181	0.052	400	78.9	47.6	5.89	30.6	606	37.1	230	101	86.1	195	257	30.4	87.3	74.8	178	111	134	75.9	75.7	269	0.496	0.757	87.1	2.07	0.234	0.104	1.79	0.534	0.019	14.5	39.1	4.17	77.8	2.6	1.05	25.8
159	Meningioma	55.7	6.81	0.599	0.293	0.244	0.331	0.16	0.167	0.075	0.17	0.052	711	65.8	52.7	7.29	25.9	929	78.8	260	112	120	230	299	44	136	102	257	124	126	85.9	88	305	0.58	2.38	77.7	1.81	0.941	0.171	2.52	0.535	0.018	9.67	59.9	5.72	103	3.24	1.42	33.6
160	Meningioma	36.1	6.48	0.255	0.144	0.056	0.231	0.139	0.125	0.038	0.124	0.035	297	69.2	46.7	7.48	29.5	756	27.2	376	92	72.4	153	252	21.2	87.7	63.5	143	122	121	58	61.2	230	0.451	0.665	69.8	1.51	0.0005	0.129	1.33	0.636	0.019	9.71	46.1	1.97	61.6	1.52	0.767	21.9
161	Meningioma	42.3	8.46	0.247	0.128	0.166	0.31	0.104	0.155	0.051	0.164	0.041	435	74.1	42.7	6.25	27	739	69.2	232	86.7	93.4	180	258	29.9	76.9	74.7	210	116	143	67.2	84.3	283	0.486	0.864	92.6	1.9	0.904	0.049	2.74	0.627	0.018	9.78	39.1	3.18	51.9	1.08	0.893	15
162	Meningioma	39.8	8.37	0.28	0.443	0.056	0.496	0.148	0.162	0.054	0.238	0.074	362	80.3	39.2	7.85	33.3	827	29.9	258	84.5	88.3	181	241	24.8	89.2	76.6	225	159	155	76.4	60.6	291	0.555	0.554	79.9	2.45	0.258	0.106	2.07	0.584	0.019	8.83	44.7	3.56	87.8	2.57	1.14	21.9
163	Meningioma	56.3	5.22	0.465	0.297	0.142	0.086	0.119	0.109	0.0145	0.112	0.043	515	110	63.3	7.79	40	752	28.8	278	87.1	84.5	173	330	41	79.5	91.9	149	107	126	63.5	67.5	242	0.705	1.29	65.3	1.1	0.275	0.229	2.29	0.738	0.142	5.76	79.9	4.7	74.3	4.01	1.28	14.4
164	Meningioma	57.1	11	0.488	0.246	0.165	0.309	0.128	0.137	0.047	0.202	0.049	393	60.1	39.1	8	23.9	759	56.5	177	86	110	231	219	20.5	99.9	75.1	247	105	89.4	75.6	78.5	359	0.51	0.903	54.9	2.58	0.123	0.082	1.65	0.6	0.019	5	41.7	4.03	60.8	2.31	0.836	16.8
165	Healthy control	40.6	5.94	0.442	0.23	0.229	0.289	0.098	0.13	0.044	0.138	0.059	392	87.9	41.6	8.73	34.3	731	63.3	207	89.5	97.1	199	277	32.1	109	76	195	113	141	74.3	91.1	292	0.492	1.33	75.6	2.98	0.213	0.041	2.56	0.43	0.059	17.6	52.4	3.68	45.5	1.48	0.63	16.1
166	Healthy control	47.1	7.52	0.459	0.24	0.227	0.23	0.111	0.111	0.046	0.173	0.052	369	41.3	39	10.6	31	690	50.1	229	91.7	91.5	186	230	20.9	144	69.9	166	123	103	62.6	91.9	322	0.429	1.49	73.1	2.37	0.491	0.113	2.36	0.471	0.019	14.8	53.6	4.05	70.3	1.66	1.04	26.5
167	Healthy control	35.7	7.73	0.381	0.301	0.056	0.242	0.119	0.138	0.0145	0.12	0.054	270	66	32.2	12.2	29.8	642	59.1	187	72.1	57.6	113	198	18.4	82.6	59	149	104	99.9	48.5	75.6	188	0.446	0.803	61.5	1.6	0.166	0.106	1.66	0.363	0.357	11.6	112	5.16	62.8	2.52	1.36	22.2
168	Healthy control	31.4	12.9	0.298	0.206	0.151	0.394	0.253	0.148	0.072	0.173	0.046	296	89.3	43.7	7.45	37.9	902	36.8	433	88.6	86.7	178	272	24.9	101	69.3	129	158	103	61.1	66.5	275	0.57	0.749	77.3	2.94	0.434	0.204	1.94	0.69	0.019	8.65	54.3	3.5	73.4	1.38	1.54	25.7
169	Healthy control	24.3	6.96	0.203	0.141	0.098	0.244	0.123	0.104	0.072	0.112	0.036	414	80.7	46.1	12.1	41.7	811	72.7	246	87.8	80.4	157	215	26.7	123	60.1	185	138	136	61.5	59.2	287	0.524	1.14	79.4	2.87	0.89	0.087	2.85	0.556	0.251	10.2	77	4.96	61.8	2.06	1.15	24
170	Healthy control	29.4	5.39	0.336	0.192	0.177	0.209	0.095	0.104	0.0145	0.096	0.038	513	107	45.2	10.4	29.2	889	47.5	489	103	81	189	301	30.2	75	98.5	194	153	122	69.6	77.7	283	0.482	1.56	69.7	3	0.477	0.199	2.85	0.426	0.019	12.5	67.2	6.91	75	1.99	1.14	22.6
171	Healthy control	30.4	11.7	0.394	0.237	0.056	0.2	0.137	0.167	0.059	0.181	0.062	395	93.1	39.1	11.3	37.3	757	71.8	211	100	75	145	229	23.6	110	55.3	164	82.3	102	47.1	54	233	0.502	0.784	59.3	1.88	0.383	0.099	2.35	0.424	0.193	7.61	56.6	6.93	82	2.96	1.61	30.8
172	Healthy control	37.4	7.7	0.278	0.224	0.056	0.193	0.106	0.184	0.061	0.151	0.052	253	82	35	9.93	33.1	801	43.3	351	87.3	66.9	131	217	19.9	56.1	56.6	183	127	88.5	44.8	63.9	223	0.5	0.698	56.7	1.56	0.44	0.106	1.65	0.533	0.105	6.51	63.3	4.46	86.7	2.31	1.61	28.1
173	Healthy control	35	10.6	0.298	0.179	0.174	0.283	0.143	0.356	0.067	0.232	0.082	340	50.8	45.5	9.53	35.4	766	57	259	92.5	86.4	192	262	23.3	126	68.4	309	99.9	125	79.8	73.6	287	0.482	1.31	79.8	2.32	0.164	0.138	2.12	0.545	0.126	6	59	6.62	102	2.86	1.48	27.1
174	Healthy control	35	11.2	0.352	0.279	0.144	0.299	0.139	0.12	0.058	0.163	0.046	481	70.5	49.2	9.63	30.8	739	31.6	219	106	92.8	192	256	28.1	83.6	90.4	171	110	95	70.2	74.3	282	0.463	0.803	74.3	2.86	0.871	0.099	2.34	0.531	0.077	14.8	55.9	7.75	89.1	2.08	1.68	26.7
175	Healthy control	33	14.1	0.202	0.066	0.121	0.292	0.249	0.147	0.049	0.177	0.046	276	64.1	34.5	7.17	30.7	631	27.1	231	80.2	76.9	161	245	20.2	70.8	60.1	87.7	114	102	49.7	70.5	241	0.526	0.65	69.7	2.21	0.56	0.105	2.55	0.592	0.018	8.48	59.4	3.15	51.5	1.5	0.804	19.8
176	Healthy control	40.3	8.03	0.415	0.193	0.17	0.198	0.095	0.11	0.043	0.088	0.028	267	87.7	43.8	7.94	27.7	676	38.9	250	79.5	69.3	149	229	19.9	51.4	62.7	201	96.5	109	61.4	57.6	224	0.449	0.965	106	1.89	0.14	0.103	1.9	0.699	0.052	3.41	51	3.81	53.3	1.34	1.4	18.9
177	Healthy control	36.3	9.26	0.32	0.248	0.175	0.239	0.125	0.141	0.054	0.15	0.041	279	56.5	30.2	5.3	29.8	585	70.7	208	84.9	102	208	221	22.2	86.7	61.8	153	93.8	95.3	61.8	64.5	323	0.353	1.1	67.2	2.04	0.165	0.041	2.1	0.352	0.054	17.5	40.1	3.68	49.5	1.39	0.718	15.7
178	Healthy control	51.3	16.2	0.667	0.323	0.341	0.474	0.181	0.351	0.069	0.221	0.084	453	19.2	46.6	10.8	27.7	664	68	221	109	121	285	277	34.8	156	101	232	131	109	77.9	105	424	0.364	1.7	83.6	1.4	0.297	0.135	1.47	0.532	0.419	16.5	78.4	3.97	80.8	2.79	0.415	17.2
179	Healthy control	27.2	6.79	0.185	0.177	0.056	0.635	0.166	0.168	0.054	0.183	0.042	294	64.3	31.8	8.05	18.8	633	19.2	173	94.1	71.5	139	185	19.4	41	55.9	121	136	85	58.1	54.1	236	0.303	0.869	51.6	1.83	0.003	0.041	1.66	0.335	0.073	6.9	42.7	3.53	68.9	1.65	1.13	19.3
180	Healthy control	32	7.51	0.225	0.146	0.18	0.225	0.147	0.154	0.068	0.117	0.037	242	58.5	30	5.45	24.9	679	58.2	239	79.3	65.3	136	189	19.1	81.2	48.4	124	99.9	69.6	55.8	53.5	213	0.421	0.498	62.7	1.51	0.734	0.118	1.25	0.451	0.094	41.5	44	1.91	66.6	1.56	0.806	26.4
181	Healthy control	23.6	4.55	0.31	0.191	0.056	0.187	0.134	0.133	0.038	0.115	0.038	481	66.1	42	8.53	28.9	786	66.7	211	105	108	213	225	27.5	91	76.3	281	95.1	110	68.7	85.3	346	0.383	1.06	65.6	2.42	0.397	0.11	1.79	0.432	0.042	11.8	42.6	5.79	75.9	1.96	0.997	23.1
182	Healthy control	22.8	4.78	0.214	0.123	0.166	0.211	0.084	0.137	0.035	0.126	0.034	241	63.6	31.8	4.99	19.8	646	24.4	192	77.3	75.9	148	209	19.3	51.2	59.8	120	96	78.3	63.4	57.9	246	0.397	0.611	55.1	3.22	0.18	0.084	1.88	0.414	0.019	5.49	43.7	4.38	60.6	2.18	1.32	18.9
183	Healthy control	35	5.17	0.286	0.182	0.056	0.175	0.085	0.103	0.0145	0.111	0.035	470	82.4	46.2	8.58	34.3	706	43.6	248	108	71.9	139	218	24.4	71.6	61.2	263	116	154	67.7	68.6	242	0.518	0.862	68.3	3.21	0.203	0.094	1.92	0.493	0.067	11.3	49.9	5.65	64.4	1.65	0.905	17.2
184	Healthy control	32.5	8.53	0.42	0.28	0.21	0.38	0.153	0.204	0.07	0.263	0.075	476	23.3	51.1	12.7	22.8	649	41.7	253	102	84.8	169	234	30.5	118	83.1	230	120	105	75.6	81.6	255	0.496	1.21	90.8	4.45	0.593	0.161	2.46	0.603	0.122	20	46.4	5.87	74.8	2.19	1.16	20.7
185	Healthy control	32.5	5.75	0.374	0.194	0.214	0.1045	0.127	0.14	0.043	0.159	0.056	391	43.9	25.3	10.2	21.7	583	75	165	74.9	108	205	209	21.8	84.2	61.3	233	79.2	95.5	69.4	70.2	275	0.424	2.7	76.5	2.95	0.698	0.077	3.62	0.469	0.047	14.8	37.8	5.26	70.2	2.12	0.975	24.8
186	Healthy control	29.2	4.88	0.272	0.204	0.23	0.329	0.117	0.123	0.04	0.119	0.044	367	87.3	43.5	8.76	29.7	754	43.7	272	93.2	84.1	172	239	27.9	95.5	67.9	214	142	148	66	71.4	271	0.497	0.733	66	1.9	0.273	0.083	1.8	0.425	0.151	8.34	60.6	5.24	69.4	2.5	1.48	23.3
187	Healthy control	31.8	4.45	0.219	0.101	0.15	0.266	0.13	0.17	0.06	0.169	0.064	230	41	40.6	8.18	25	587	33.5	149	71.9	63.9	155	180	15.1	73.4	55.6	145	82	70.2	56.3	67.3	243	0.354	0.849	87.5	2.19	0.075	0.127	1.71	0.57	0.019	13.9	43.1	4.23	60.7	1.31	1.22	18.5
188	Healthy control	40.7	4.47	0.287	0.14	0.056	0.21	0.102	0.141	0.06	0.122	0.068	421	105	57.5	9.2	32.5	957	26.6	298	114	98.1	195	261	28.9	91.4	78.1	277	147	183	72.4	72.5	306	0.522	1.05	71.4	2.79	0.405	0.093	2.18	0.511	0.089	8.06	54.1	5.71	89.8	1.94	1.73	32
189	Healthy control	28.8	5.01	0.384	0.213	0.119	0.1045	0.105	0.087	0.017	0.104	0.052	314	78.8	38.9	6.27	30.3	772	46.2	281	83.5	72.6	145	206	27	83.9	56.3	176	121	119	69.3	54.3	220	0.448	0.897	70.6	2.09	0.787	0.202	2.21	0.42	0.054	20.2	64.3	2.93	61.5	1.51	1.15	20.3
190	Healthy control	27.5	4.49	0.208	0.174	0.144	0.211	0.117	0.118	0.044	0.1	0.028	279	63.4	43.4	7.23	26.3	706	9.18	178	88.9	70	141	189	19.8	48.9	62.7	178	95.5	101	69.2	63.9	234	0.386	0.697	61	1.4	0.185	0.135	1.77	0.405	0.019	9.24	41	7.41	57	1.92	1.34	20.3
191	Healthy control	31	7.78	0.261	0.157	0.185	0.335	0.165	0.149	0.046	0.149	0.059	318	77.4	38.2	8.8	30.8	697	87.5	175	108	90.8	198	278	31.8	89.1	82.3	186	118	110	77.7	104	280	0.524	1.77	84.4	3.34	0.74	0.121	2	0.573	0.055	6.59	45.4	4.96	86.5	2.62	1.47	31.9
192	Healthy control	36	8.29	0.323	0.215	0.056	0.432	0.169	0.161	0.044	0.135	0.048	445	66.9	42.6	9.19	33.3	866	41.3	194	117	81	180	248	26.8	95.7	80.7	272	125	104	60	100	301	0.479	1.29	60.5	2.18	0.319	0.151	1.84	0.548	0.057	5.38	45.4	7.12	67.3	2.37	1.25	19.3
193	Healthy control	32.6	5.03	0.293	0.141	0.182	0.243	0.133	0.128	0.072	0.12	0.037	252	53.7	38	9.04	30.9	590	42.3	265	73.6	66.8	141	191	25.4	89	70.8	115	136	89.7	66.6	72.6	219	0.419	0.895	62.8	2.29	0.544	0.046	2.16	0.471	0.042	5.75	40.4	3.58	70.8	1.59	1.52	26.6
194	Healthy control	42	12	0.402	0.342	0.211	0.19	0.131	0.209	0.074	0.19	0.058	382	67.8	29.8	9.71	36.4	888	60.8	253	83.5	134	219	196	25.1	75.5	53.5	205	94.7	102	66	70.9	303	0.406	0.613	74.1	1.83	0.177	0.125	4.21	0.45	0.044	10.9	51.8	10.1	158	4.3	1.17	34.3
195	Healthy control	35	5.76	0.27	0.277	0.194	0.283	0.132	0.126	0.044	0.117	0.041	340	76.6	45.1	11.8	39.7	830	56.7	266	92.1	84.1	169	268	28.1	117	49.6	168	145	162	55.7	65.8	274	0.619	1.16	73.5	2.53	0.547	0.121	2.52	0.496	0.066	20.8	57.1	5.11	99.6	2.75	1.15	28.5
196	Healthy control	26.5	4.39	0.317	0.205	0.115	0.1045	0.128	0.091	0.039	0.124	0.043	299	65.7	35	7.39	30	679	53.9	247	86.2	70.1	154	231	19.3	90.5	57.9	96.4	131	122	52	69	238	0.449	0.854	42	1.6	0.823	0.058	2.18	0.407	0.064	12.6	58.7	3.21	55	1.42	1.02	20.7
197	Healthy control	27.7	4.53	0.302	0.267	0.056	0.335	0.091	0.231	0.0145	0.111	0.033	343	79.6	48.5	8.34	36.3	745	36.2	364	87.7	63.7	146	272	27.1	78	62.8	222	134	160	57	79	243	0.433	1.15	64.4	1.66	0.503	0.123	2.12	0.528	0.019	7.43	56.9	4.36	39.4	1.14	0.831	14.7
198	Healthy control	39.9	5.99	0.251	0.221	0.174	0.1045	0.107	0.14	0.066	0.132	0.042	351	92.4	35	7.07	27.8	745	57.8	195	104	84.5	170	270	28.3	82.1	65.1	154	105	84.4	69.2	76.5	244	0.434	1.35	64.2	2.61	0.95	0.125	2.48	0.517	0.018	10.5	38.4	4.97	73.5	1.55	1.01	23.8
199	Healthy control	30.6	3.29	0.253	0.16	0.152	0.086	0.1	0.039	0.0145	0.084	0.037	405	66.7	48.8	9.83	32.8	858	41	363	90.9	66.9	133	268	29.6	106	65.6	157	105	161	63.8	76.8	233	0.532	0.568	62.1	3.24	0.491	0.099	3	0.498	0.058	16.9	59	9.04	93.4	4.01	1.83	26.1
200	Healthy control	36.4	10.3	0.332	0.239	0.197	0.3	0.132	0.144	0.057	0.139	0.048	249	77.6	47.8	9.16	34.6	789	26.7	416	90.8	73.2	159	255	26.5	78.9	65.6	105	143	104	65.9	67.2	247	0.478	1.11	72.2	1.93	1.02	0.096	2.9	0.598	0.018	9.58	56.3	4.08	70.1	1.89	1.64	24.6
201	Healthy control	26.3	8.91	0.258	0.167	0.056	0.245	0.107	0.275	0.047	0.128	0.041	168	29	33.5	8.47	28.6	540	23.3	165	70.5	47.2	114	129	12.6	62.3	43.3	109	76.6	93.8	39.1	40.8	197	0.317	0.606	52.4	0.951	0.104	0.096	2.21	0.44	0.05	5.3	39.5	4.86	79.4	1.99	1.58	25.6
202	Healthy control	31.4	6.44	0.353	0.199	0.304	0.313	0.123	0.199	0.042	0.214	0.096	290	53.6	35	7.96	24.7	672	41.6	251	75.8	75.8	135	201	19.4	77.5	50.4	216	99	121	62.8	61.6	233	0.353	0.95	74.1	2.09	0.25	0.19	1.72	0.458	0.019	14.5	44.9	3.68	67.8	2.53	0.998	22
203	Healthy control	30.5	6.64	0.44	0.125	0.242	0.24	0.115	0.122	0.057	0.139	0.068	283	106	39.6	8.45	40.5	701	42.4	191	92.9	128	236	271	28.8	127	70.6	175	117	135	66	91	394	0.581	2.08	65.1	3.45	1.29	0.139	2.19	0.442	0.069	27.2	37.2	2.7	56.3	1.02	0.832	19.3
204	Healthy control	33	4.22	0.302	0.138	0.108	0.192	0.109	0.094	0.017	0.091	0.047	351	42.2	37.3	8.7	17.1	580	77.1	199	87.8	70.4	156	197	19.7	65.1	63	144	106	88.1	54.4	57.3	250	0.458	1.56	55.6	1.65	0.45	0.092	2.02	0.398	0.198	7.44	92.1	3.59	44	0.996	0.844	16.1
205	Healthy control	23.5	5.49	0.269	0.112	0.151	0.29	0.126	0.152	0.042	0.108	0.031	318	72.2	37.3	7.79	33.6	760	48.4	197	107	93.2	198	260	29.8	77	72.1	184	109	117	75.1	93.7	305	0.413	0.986	69.5	2.67	0.325	0.133	1.94	0.374	0.151	9.94	58.5	6.68	76	2.74	1.53	22.5
206	Healthy control	32.8	3.48	0.208	0.187	0.128	0.202	0.1	0.104	0.062	0.121	0.04	306	86	43.4	8.69	24.2	653	47.4	201	94.2	86.1	176	249	25.6	83.3	61.6	112	141	121	61.1	62.7	261	0.423	0.935	64.4	1.95	0.723	0.105	1.78	0.425	0.18	21	53.8	3.38	68.1	1.38	0.851	24.6
207	Healthy control	30.4	7.88	0.343	0.176	0.056	0.244	0.136	0.155	0.057	0.125	0.037	179	71.5	30	5.68	31.3	666	22.2	169	84.6	64.3	134	203	20.1	37.4	56	81.7	76.4	77.7	51.3	55.4	220	0.359	0.651	49.7	1.51	0.25	0.167	1.92	0.41	0.091	10.7	41.9	5.85	68.5	2.18	1.5	22
208	Healthy control	27.9	12.8	0.246	0.212	0.174	0.481	0.151	0.368	0.046	0.237	0.076	294	38.3	40.9	7.21	19.6	687	40.5	279	94.8	69.9	177	197	19.8	63.2	68.1	126	112	85.8	61.9	70.2	269	0.44	0.831	58.7	2.1	0.175	0.117	1.6	0.577	0.019	7.02	62.6	3.33	59.7	1.67	0.948	13.9
209	Healthy control	30.6	8.15	0.273	0.182	0.196	0.341	0.135	0.248	0.062	0.18	0.04	306	81.9	39.1	12	28.7	774	62.7	335	82.2	54.1	142	239	19.1	80.8	68.1	147	142	106	51.7	72.9	236	0.544	1.24	72.3	2.11	0.203	0.152	1.78	0.685	0.019	10.3	51.3	3.46	51.2	1.24	1.03	18.7
210	Healthy control	27	5.88	0.181	0.0495	0.056	0.259	0.126	0.113	0.0145	0.125	0.043	254	74.3	34.9	11.4	28.5	817	33.3	275	82.1	63	134	175	18.6	87.5	54.4	153	147	88.6	43.1	50.1	210	0.444	0.446	49.9	1.19	0.239	0.15	1.8	0.414	0.049	22	40.5	2.85	49.4	1.13	0.706	16.5
211	Healthy control	30.4	6.91	0.326	0.137	0.151	0.225	0.174	0.176	0.069	0.155	0.066	371	57.2	33.2	10.3	25.2	773	35.3	634	73.3	63.9	118	174	20.3	86	50	190	142	122	63.9	55.2	175	0.516	0.131	55.3	1.84	0.085	0.153	2.02	0.568	0.186	6.8	64.7	5.49	104	3.7	1.35	33.9
212	Healthy control	29.8	9.08	0.238	0.198	0.056	0.4	0.149	0.159	0.057	0.211	0.073	471	22.6	43.5	8.79	30.4	724	57.5	426	81.9	76	174	210	23.1	118	53.5	195	141	104	51.3	51	266	0.434	0.692	81.5	1.64	0.032	0.112	2.01	0.556	0.13	9.84	53.5	4.25	102	2.34	1.36	24.3
213	Healthy control	33	5.05	0.377	0.193	0.161	0.086	0.078	0.109	0.036	0.109	0.037	370	91.8	41.6	6.78	42.6	683	82.4	327	87	76.7	173	248	22.4	117	71.1	169	117	97.4	61.8	75.9	287	0.482	1.82	48.9	1.4	0.178	0.144	2.14	0.415	0.019	6.8	42.5	7.04	79.6	2.38	1	20.7
214	Healthy control	28.8	6.65	0.188	0.146	0.056	0.268	0.1	0.116	0.049	0.121	0.046	250	71	33.9	4.46	30.9	661	25.1	208	68.7	65.1	125	200	18.6	61.2	48.7	217	125	93.6	54.8	46	223	0.412	0.78	58	1.53	0.015	0.106	2.06	0.376	0.075	7.51	44	3.51	57.4	1.52	1.51	22.6
215	Healthy control	29.7	4.33	0.272	0.286	0.18	0.322	0.149	0.112	0.017	0.096	0.044	380	53.2	42.4	5.96	25.3	723	36.6	467	103	73	158	230	28.4	71.8	74	127	176	118	71.5	75.7	236	0.403	0.908	63.3	2.9	0.914	0.111	3.06	0.505	0.018	21.6	41.5	10.3	106	2.94	1.78	30.9
216	Healthy control	43.4	5.72	0.393	0.199	0.232	0.086	0.102	0.168	0.051	0.127	0.057	500	75.5	45.2	19	39	905	92.9	320	93.8	125	214	228	31.5	145	69.4	330	157	156	75.5	94	361	0.528	1.67	69	2.12	0.502	0.12	3.24	0.491	0.019	19.8	47.6	5.44	118	2.92	1.09	42.1
217	Healthy control	31.6	7.53	0.252	0.151	0.108	0.292	0.132	0.132	0.057	0.176	0.055	287	63	39	6.35	37	729	41.7	246	89.7	72.7	148	250	25.2	105	71.8	84.6	117	94	74.2	82.6	243	0.479	1.51	58.9	3.45	0.798	0.096	2.17	0.564	0.042	10.2	57.4	3.6	55.2	1.37	1.45	20.8
218	Healthy control	27.7	8.63	0.317	0.152	0.186	0.284	0.145	0.164	0.048	0.133	0.045	428	63.4	37.2	8.91	33.4	823	45	206	92.5	114	202	285	31.1	107	70.9	188	110	101	74.7	97.7	312	0.472	1.67	107	3.52	0.644	0.137	2.18	0.542	0.049	10.2	58.7	3.94	67.3	1.59	1.14	18.7
219	Healthy control	34.8	8.53	0.452	0.172	0.214	0.457	0.173	0.133	0.05	0.109	0.029	357	79.1	39.2	9.85	53	591	82.6	213	69.8	107	205	239	28.1	90.8	73.8	162	103	133	62.4	84.4	300	0.474	1.93	99.7	2.78	0.782	0.104	2.86	0.642	0.274	14.7	66.8	4.3	58.7	1.95	0.873	17.2
220	Healthy control	41.1	8.56	1.04	0.322	0.214	0.351	0.158	0.146	0.017	0.217	0.091	438	63.7	44.3	8.87	40.5	801	94.3	256	92.5	108	209	269	33.1	139	77.3	280	153	146	66.6	102	306	0.639	1.81	86.6	3.5	0.8	0.122	3.94	0.594	0.018	20	48	2.81	53.4	1.5	0.847	18.4
221	Healthy control	53	5.33	0.682	0.31	0.262	0.1045	0.085	0.098	0.043	0.105	0.06	429	90.8	43.5	7.86	41.5	590	88.3	200	91.1	107	194	256	28.4	101	67	375	109	127	74.3	86	297	0.425	1.86	83.9	1.98	0.793	0.247	3.19	0.379	0.018	22.2	37	5.64	66.7	2.14	1.03	21.2
222	Healthy control	25.7	7.36	0.293	0.292	0.175	0.228	0.129	0.124	0.047	0.162	0.063	354	67.8	46.2	8.72	30	805	62.8	206	92.9	96.9	192	262	27.8	99.2	77	189	131	151	63.5	80.4	326	0.43	1.64	74.7	2.61	0.418	0.127	2.57	0.477	0.052	8.65	46.3	3.52	53	1.73	0.859	15.2
223	Healthy control	43.9	8.27	0.471	0.278	0.212	0.347	0.195	0.235	0.074	0.323	0.113	327	57.7	58.5	10	45.7	1149	49.7	345	109	83.5	179	194	37.5	260	121	197	131	110	85.6	138	272	0.836	0.418	83	8	0.772	0.152	3.5	0.773	0.112	34.7	70.5	3.65	52.7	2.03	0.71	16.6
224	Healthy control	39.6	5.9	0.405	0.196	0.114	0.231	0.106	0.107	0.041	0.114	0.035	435	62.1	36.2	6.2	23.6	594	73.5	164	86.8	96.1	184	232	27.5	66.7	77.3	184	104	91.5	77.5	76.2	293	0.517	1.2	73.3	3.38	0.804	0.079	2.52	0.484	0.018	17	48.1	5.55	60.7	1.97	1.17	19.3
225	Healthy control	28	6.14	0.198	0.163	0.144	0.363	0.128	0.136	0.056	0.161	0.049	286	45	36.8	6.24	29.8	615	27.9	217	79	67.7	154	229	24	79.4	62.9	155	96.3	129	63.2	64.1	218	0.366	0.88	93.9	2.31	0.508	0.257	2.67	0.585	0.154	9.47	54.9	2.93	48.2	0.98	0.761	16.1
226	Healthy control	38.2	6.44	0.306	0.15	0.146	0.313	0.112	0.159	0.056	0.127	0.044	419	58.2	39.6	9.65	20.7	690	69	241	72	111	206	235	28	101	67.7	274	106	116	75.5	69.2	310	0.387	1.47	77.3	2.88	0.028	0.041	2.12	0.368	0.019	28.3	44.1	4.24	81.6	1.88	1.22	30.8
227	Healthy control	24.3	4.15	0.299	0.237	0.056	0.198	0.067	0.166	0.0145	0.123	0.045	329	53.5	40.5	10.5	24.4	752	48.9	190	86.1	82.9	177	248	24.6	87.7	68.2	279	112	107	63.9	75.5	315	0.414	1.63	85.9	1.48	0.225	0.09	2.72	0.632	0.116	8.93	56.6	3.37	51.6	1.48	0.933	17.9
228	Healthy control	33.9	4.52	0.283	0.195	0.096	0.1045	0.079	0.091	0.038	0.121	0.039	274	52.7	31.9	5.99	24.7	628	41.3	185	75.2	65.3	137	187	17.4	97.6	51.3	166	96.5	83	54.3	65	217	0.421	1.12	57.7	2.59	0.522	0.084	2.68	0.396	0.095	11.9	39.9	2.67	37.7	1.17	0.843	11.9
229	Healthy control	31.9	5.15	0.259	0.185	0.177	0.162	0.104	0.108	0.034	0.11	0.042	498	74.6	44.5	11	25.5	742	47.7	234	89.2	61.2	158	295	21.6	91.2	62.6	189	128	176	64.6	76.9	284	0.441	1.29	44	1.3	0.279	0.139	2.08	0.377	0.125	5.18	57.5	4.89	58.8	2.24	0.93	21.2
230	Healthy control	32.3	12.1	0.186	0.352	0.08	0.726	0.191	0.123	0.039	0.192	0.065	243	55.9	37.9	13.6	33.8	689	22.7	230	75.7	69.4	139	149	20.9	103	58.2	84.9	122	80.3	55.4	56.9	203	0.527	0.526	77.1	1.74	0.701	0.1	2.83	0.568	0.239	16.4	68.4	1.71	40.9	1.42	0.822	15.7
231	Healthy control	40.2	9.44	0.306	0.246	0.195	0.277	0.151	0.117	0.054	0.139	0.067	316	72.4	42.7	9.8	27.5	732	46.6	265	86.6	58	123	176	15.8	75.6	50.3	165	102	90.1	40.9	50.1	211	0.552	0.766	47.8	2.61	0.423	0.141	2.27	0.634	0.094	6.44	50.9	2.97	59.4	1.12	1.46	26.4
232	Healthy control	36.9	8.03	0.295	0.326	0.142	0.203	0.102	0.143	0.046	0.138	0.043	290	65	43.8	10.7	32.6	726	84.1	260	78.7	73.9	157	233	19.5	107	56.8	165	147	118	67	63.8	274	0.46	1.75	50.1	2.83	0.246	0.134	2.03	0.416	0.275	18.1	73.7	3.61	52.8	1.55	1.17	18.2
233	Healthy control	33.7	5.21	0.247	0.128	0.056	0.171	0.077	0.094	0.0145	0.093	0.043	516	92.4	56.6	8.65	37.9	830	34.4	533	104	74.1	161	211	30	87.3	59.7	191	168	175	63.3	61.2	230	0.428	0.819	64.3	1.27	0.351	0.084	2.09	0.486	0.019	11	48.6	5.21	62.3	1.79	1.46	18.3
234	Healthy control	47	7.2	0.327	0.193	0.15	0.302	0.116	0.136	0.056	0.13	0.031	379	105	37.3	13.1	32.5	713	64.2	201	86.9	105	184	317	29.4	107	61.8	196	115	152	64.3	75.8	277	0.505	1.96	86.9	1.98	1.04	0.068	2.36	0.501	0.04	29.1	48.2	3.31	50	2.11	0.509	16.5
235	Healthy control	53.1	9.92	0.408	0.254	0.305	0.732	0.17	0.2	0.06	0.182	0.072	417	116	55.1	7.6	37.5	851	75.9	203	93.1	109	217	270	35.4	86.1	82.3	225	105	143	71.8	82.3	328	0.464	1.04	80.5	2.6	0.418	0.124	2.12	0.471	0.019	22.8	40	5.14	79	3.12	0.637	19.7
[truncated: 90 more columns]
